# Supplementary material for: Bis[4,5-dimethyl-2-(2-pyrid­yl)-1H-imidazole-κ2 N 2,N 3](1H-imidazole-κN 3)copper(II) bis­(perchlorate)
Source: Acta Crystallogr Sect E Struct Rep Online. 2008 Jun 13;64(Pt 7):m914–5. doi: 10.1107/S1600536808017273 (PMC2961873; doi:10.1107/S1600536808017273)
Supplement: Supplementary file 1 [file e-64-0m914-sup1.cif]

##############################################################################
###                                                                        ###
###        Electronic paper (Acta Crystallographica Section E)             ###
###                                                                        ###
##############################################################################
#                                                                            #
# This CIF contains the data in a paper accepted for publication in Acta     #
# Crystallographica Section E. It conforms to the requirements of Notes      #
# for Authors for Section E, and has been peer reviewed under the auspices   #
# of the IUCr Commission on Journals.                                        #
#                                                                            #
# Full details of the Crystallographic Information File format               #
# are given in the paper "The Crystallographic Information File (CIF):       #
# a New Standard Archive File for Crystallography" by S. R. Hall, F. H.      #
# Allen and I. D. Brown [Acta Cryst. (1991), A47, 655-685].                  #
#                                                                            #
# The current version of the core CIF dictionary is obtainable from          #
# ftp://ftp.iucr.org/pub/cif_core.dic. The current version number is 2.4.    #
#                                                                            #
# Software is freely available for graphical display of the structure(s) in  #
# this CIF.  For information consult the CIF home page http://www.iucr.org/  #
# cif/home.html                                                              #
#                                                                            #
# This file may be used for bona fide research purposes within the           #
# scientific community so long as proper attribution is given to the journal # 
# article from which it was obtained.                                        #
#                                                                            #
##############################################################################
                                             
data_I
_audit_creation_method     SHELXL-97
_chemical_name_systematic
;
Bis[4,5-dimethyl-2-(2-pyridyl)-1H-imidazole-\k^2^<i>N</i>^2^,<i>N</i>^3^](1H-
imidazole-\k<i>N</i>^3^)copper(II) bis(perchlorate)
;
_chemical_name_common     ?
_chemical_formula_moiety     'C23 H26 Cu N8 2+, 2(Cl O4 -)'
_chemical_formula_sum     'C23 H26 Cl2 Cu N8 O8'
_chemical_formula_iupac     '[Cu (C3 H4 N2) (C10 H11 N3)2] (Cl O4)2'
_chemical_formula_weight     676.96
_chemical_melting_point     ?
_symmetry_cell_setting     'Tetragonal'
_symmetry_space_group_name_H-M     'P 41 21 2'
_symmetry_space_group_name_Hall     'P 4abw 2nw'
loop_
    _symmetry_equiv_pos_as_xyz
    'x, y, z'
    '-x, -y, z+1/2'
    '-y+1/2, x+1/2, z+1/4'
    'y+1/2, -x+1/2, z+3/4'
    '-x+1/2, y+1/2, -z+1/4'
    'x+1/2, -y+1/2, -z+3/4'
    'y, x, -z'
    '-y, -x, -z+1/2'
_cell_length_a     14.6374(5)
_cell_length_b     14.6374(5)
_cell_length_c     27.3945(14)
_cell_angle_alpha     90.00
_cell_angle_beta     90.00
_cell_angle_gamma     90.00
_cell_volume     5869.4(4)
_cell_formula_units_Z     8
_cell_measurement_reflns_used     8320
_cell_measurement_theta_min     2.46
_cell_measurement_theta_max     23.83
_cell_measurement_temperature     293(2)
_exptl_crystal_description     bipyramid
_exptl_crystal_colour     green
_exptl_crystal_size_max     0.32
_exptl_crystal_size_mid     0.26
_exptl_crystal_size_min     0.24
_exptl_crystal_density_diffrn     1.532
_exptl_crystal_density_meas     ?
_exptl_crystal_density_method     'not measured'
_exptl_crystal_F_000     2776
_exptl_absorpt_coefficient_mu     0.986
_exptl_absorpt_correction_type     'multi-scan'
_exptl_absorpt_process_details     '(SADABS; Bruker, 2000)'
_exptl_absorpt_correction_T_min     0.74
_exptl_absorpt_correction_T_max     0.79
_exptl_special_details
;
;
_diffrn_ambient_temperature     273(2)
_diffrn_radiation_type     'MoK\a'
_diffrn_radiation_wavelength     0.71073
_diffrn_radiation_source     'sealed tube'
_diffrn_radiation_monochromator     'graphite'
_diffrn_measurement_device_type     'Bruker SMART APEX CCD area-detector'
_diffrn_measurement_method     '\f and \w'
_diffrn_detector_area_resol_mean     ?
_diffrn_reflns_number     32170
_diffrn_reflns_av_R_equivalents     0.0484
_diffrn_reflns_av_sigmaI/netI     0.0271
_diffrn_reflns_theta_min     1.58
_diffrn_reflns_theta_max     25.99
_diffrn_reflns_theta_full     25.99
_diffrn_measured_fraction_theta_max     1.000
_diffrn_measured_fraction_theta_full     1.000
_diffrn_reflns_limit_h_min     -18
_diffrn_reflns_limit_h_max     14
_diffrn_reflns_limit_k_min     -18
_diffrn_reflns_limit_k_max     18
_diffrn_reflns_limit_l_min     -33
_diffrn_reflns_limit_l_max     27
_diffrn_standards_number     ?
_diffrn_standards_interval_count     ?
_diffrn_standards_interval_time     ?
_diffrn_standards_decay_%     ?
_refine_special_details
;
Refinement of <i>F</i>^2^ against ALL reflections. The weighted <i>R</i>-factor
<i>wR</i> and goodness of fit <i>S</i> are based on <i>F</i>^2^, conventional
<i>R</i>-factors <i>R</i> are based on <i>F</i>, with <i>F</i> set to zero for
negative <i>F</i>^2^. The threshold expression of <i>F</i>^2^ >
\s(<i>F</i>^2^) is used only for calculating <i>R</i>-factors(gt) <i>etc</i>.
and is not relevant to the choice of reflections for refinement.
<i>R</i>-factors based on <i>F</i>^2^ are statistically about twice as large
as those based on <i>F</i>, and <i>R</i>- factors based on ALL data will be
even larger.
;
_reflns_number_total     5775
_reflns_number_gt     5315
_reflns_threshold_expression     I>2sigma(I)
_refine_ls_structure_factor_coef     Fsqd
_refine_ls_matrix_type     full
_refine_ls_R_factor_all     0.0520
_refine_ls_R_factor_gt     0.0484
_refine_ls_wR_factor_gt     0.1154
_refine_ls_wR_factor_ref     0.1168
_refine_ls_goodness_of_fit_ref     1.077
_refine_ls_restrained_S_all     1.077
_refine_ls_number_reflns     5775
_refine_ls_number_parameters     410
_refine_ls_number_restraints     0
_refine_ls_hydrogen_treatment     constr
_refine_ls_weighting_scheme     calc
_refine_ls_weighting_details
          'calc w=1/[\s^2^(Fo^2^)+(0.049P)^2^+5.1204P] where P=(Fo^2^+2Fc^2^)/3'
_atom_sites_solution_hydrogens     geom
_atom_sites_solution_primary     direct
_atom_sites_solution_secondary     difmap
_refine_ls_shift/su_max     0.000
_refine_ls_shift/su_mean     0.000
_refine_diff_density_max     0.540
_refine_diff_density_min     -0.635
_refine_ls_extinction_method     none
_refine_ls_extinction_coef     ?
_refine_ls_abs_structure_details     'Flack (1983), 2433 Friedel pairs'
_refine_ls_abs_structure_Flack     0.013(17)
loop_
    _atom_type_symbol
    _atom_type_description
    _atom_type_scat_dispersion_real
    _atom_type_scat_dispersion_imag
    _atom_type_scat_source
    'C' 'C' 0.0033 0.0016
                         'International Tables Vol C Tables 4.2.6.8 and 6.1.1.4'
    'H' 'H' 0.0000 0.0000
                         'International Tables Vol C Tables 4.2.6.8 and 6.1.1.4'
    'N' 'N' 0.0061 0.0033
                         'International Tables Vol C Tables 4.2.6.8 and 6.1.1.4'
    'O' 'O' 0.0106 0.0060
                         'International Tables Vol C Tables 4.2.6.8 and 6.1.1.4'
    'Cu' 'Cu' 0.3201 1.2651
                         'International Tables Vol C Tables 4.2.6.8 and 6.1.1.4'
    'Cl' 'Cl' 0.1484 0.1585
                         'International Tables Vol C Tables 4.2.6.8 and 6.1.1.4'
_computing_data_collection     'SMART (Bruker, 2000)'
_computing_cell_refinement     'CrystalClear (Rigaku, 2005)'
_computing_data_reduction     'SAINT (Bruker, 2000)'
_computing_structure_solution     'SHELXTL (Sheldrick, 2008)'
_computing_structure_refinement     'SHELXTL (Sheldrick, 2008)'
_computing_molecular_graphics     'SHELXTL (Sheldrick, 2008)'
_computing_publication_material     'SHELXTL (Sheldrick, 2008)'
loop_
    _atom_site_type_symbol
    _atom_site_label
    _atom_site_fract_x
    _atom_site_fract_y
    _atom_site_fract_z
    _atom_site_U_iso_or_equiv
    _atom_site_adp_type
    _atom_site_calc_flag
    _atom_site_refinement_flags
    _atom_site_occupancy
    _atom_site_disorder_assembly
    _atom_site_disorder_group
    Cu Cu1 0.49074(3) 0.81891(3) 0.002420(17) 0.04289(13) Uani d . 1 . .
    C C1 0.5381(3) 0.7035(3) -0.09104(15) 0.0491(10) Uani d . 1 . .
    H H1A 0.5698 0.7544 -0.1023 0.059 Uiso calc R 1 A .
    C C2 0.5351(3) 0.6266(3) -0.12011(16) 0.0560(11) Uani d . 1 . .
    H H2A 0.5649 0.6258 -0.1501 0.067 Uiso calc R 1 . .
    C C3 0.4875(3) 0.5508(3) -0.10421(17) 0.0590(12) Uani d . 1 . .
    H H3B 0.4848 0.4985 -0.1234 0.071 Uiso calc R 1 A .
    C C4 0.4438(3) 0.5534(3) -0.05947(17) 0.0547(10) Uani d . 1 . .
    H H4A 0.4104 0.5037 -0.0482 0.066 Uiso calc R 1 . .
    C C5 0.4516(3) 0.6338(3) -0.03163(14) 0.0406(8) Uani d . 1 . .
    C C6 0.4098(3) 0.6474(3) 0.01525(14) 0.0434(9) Uani d . 1 A .
    C C7 0.3344(3) 0.6321(3) 0.08455(16) 0.0555(11) Uani d . 1 . .
    C C8 0.3702(3) 0.7184(3) 0.08219(16) 0.0531(11) Uani d . 1 . .
    C C9 0.2772(4) 0.5869(4) 0.1227(2) 0.0822(17) Uani d . 1 . .
    H H9A 0.2638 0.5254 0.1128 0.123 Uiso calc R 1 A .
    H H9B 0.2213 0.6202 0.1267 0.123 Uiso calc R 1 . .
    H H9C 0.3099 0.5859 0.1531 0.123 Uiso calc R 1 . .
    C C10 0.3611(5) 0.7958(5) 0.1173(2) 0.0863(19) Uani d . 1 . .
    H H10A 0.3258 0.7764 0.1450 0.129 Uiso calc R 1 . .
    H H10B 0.3309 0.8460 0.1016 0.129 Uiso calc R 1 . .
    H H10C 0.4206 0.8147 0.1280 0.129 Uiso calc R 1 . .
    C C11 0.6139(3) 0.7685(3) 0.09316(16) 0.0532(11) Uani d . 1 . .
    H H11A 0.5641 0.7359 0.1051 0.064 Uiso calc R 1 A .
    C C12 0.6937(3) 0.7703(3) 0.12029(17) 0.0557(11) Uani d . 1 . .
    H H12A 0.6976 0.7394 0.1499 0.067 Uiso calc R 1 . .
    C C13 0.7668(3) 0.8185(3) 0.10272(17) 0.0579(12) Uani d . 1 . .
    H H13A 0.8209 0.8210 0.1205 0.070 Uiso calc R 1 A .
    C C14 0.7602(3) 0.8632(3) 0.05894(17) 0.0551(11) Uani d . 1 . .
    H H14A 0.8098 0.8950 0.0462 0.066 Uiso calc R 1 . .
    C C15 0.6777(3) 0.8597(2) 0.03390(15) 0.0412(8) Uani d . 1 . .
    C C16 0.6608(2) 0.9028(2) -0.01296(14) 0.0383(8) Uani d . 1 A .
    C C17 0.6694(3) 0.9807(3) -0.08144(15) 0.0502(9) Uani d . 1 . .
    C C18 0.5849(3) 0.9440(3) -0.07755(15) 0.0479(10) Uani d . 1 . .
    C C19 0.7111(4) 1.0404(4) -0.1201(2) 0.0766(16) Uani d . 1 . .
    H H19A 0.6671 1.0515 -0.1454 0.115 Uiso calc R 1 A .
    H H19B 0.7636 1.0104 -0.1338 0.115 Uiso calc R 1 . .
    H H19C 0.7294 1.0975 -0.1059 0.115 Uiso calc R 1 . .
    C C20 0.5027(4) 0.9551(4) -0.1099(2) 0.0757(16) Uani d . 1 . .
    H H20A 0.5189 0.9907 -0.1380 0.114 Uiso calc R 1 . .
    H H20B 0.4550 0.9856 -0.0921 0.114 Uiso calc R 1 . .
    H H20C 0.4815 0.8961 -0.1201 0.114 Uiso calc R 1 . .
    C C21 0.4109(4) 1.0078(3) 0.0069(2) 0.0658(13) Uani d P 0.50 A 1
    H H21A 0.4679 1.0357 0.0090 0.079 Uiso calc PR 0.50 A 1
    C C22 0.2631(3) 0.9850(4) 0.0016(2) 0.075(5) Uani d P 0.50 A 1
    H H22A 0.2004 0.9950 -0.0001 0.090 Uiso calc PR 0.50 A 1
    N N8 0.3313(4) 1.0509(4) 0.00487(19) 0.069(3) Uani d P 0.50 A 1
    H H8A 0.3233 1.1091 0.0055 0.083 Uiso calc PR 0.50 A 1
    C C23 0.3044(3) 0.9069(5) 0.0015(2) 0.0707(14) Uani d P 0.50 A 1
    H H23A 0.2751 0.8507 -0.0010 0.085 Uiso calc PR 0.50 A 1
    N N7 0.3958(2) 0.9177(2) 0.00537(13) 0.0492(8) Uani d P 0.50 A 1
    C C23' 0.4109(4) 1.0078(3) 0.0069(2) 0.0658(13) Uani d P 0.50 A 2
    H H21B 0.4679 1.0357 0.0090 0.079 Uiso calc PR 0.50 A 2
    N N8' 0.2631(3) 0.9850(4) 0.0016(2) 0.075(3) Uani d P 0.50 A 2
    H H8'A 0.2051 0.9942 0.0000 0.090 Uiso calc PR 0.50 A 2
    N N7' 0.3958(2) 0.9177(2) 0.00537(13) 0.0492(8) Uani d P 0.50 A 2
    C C21' 0.3044(3) 0.9069(5) 0.0015(2) 0.0707(14) Uani d P 0.50 A 2
    H H23B 0.2751 0.8507 -0.0010 0.085 Uiso calc PR 0.50 A 2
    C C22' 0.3313(4) 1.0509(4) 0.00487(19) 0.069(3) Uani d P 0.50 A 2
    H H22B 0.3226 1.1138 0.0055 0.083 Uiso calc PR 0.50 A 2
    N N1 0.4977(2) 0.7080(2) -0.04776(12) 0.0412(7) Uani d . 1 A .
    N N2 0.4179(2) 0.7263(2) 0.03865(12) 0.0463(8) Uani d . 1 A .
    N N3 0.3601(2) 0.5891(2) 0.04254(14) 0.0514(9) Uani d . 1 . .
    H H3A 0.3468 0.5338 0.0347 0.062 Uiso d R 1 A .
    N N4 0.6058(2) 0.8120(2) 0.05027(12) 0.0420(7) Uani d . 1 A .
    N N5 0.5794(2) 0.8946(2) -0.03395(12) 0.0419(7) Uani d . 1 A .
    N N6 0.7161(2) 0.9535(2) -0.04085(13) 0.0481(8) Uani d . 1 . .
    H H6 0.7720 0.9668 -0.0343 0.058 Uiso d R 1 A .
    Cl Cl1 0.32257(8) 0.32257(8) 0.0000 0.0702(5) Uani d S 1 . .
    O O11 0.2532(6) 0.2691(6) -0.0184(2) 0.081(3) Uani d P 0.50 . .
    O O12 0.2849(7) 0.4105(5) 0.0068(4) 0.084(2) Uani d P 0.50 . .
    O O13 0.3603(6) 0.2882(6) 0.0403(3) 0.089(3) Uani d P 0.50 . .
    O O14 0.3877(6) 0.3325(6) -0.0371(3) 0.080(2) Uani d P 0.50 . .
    Cl Cl2 0.99578(7) 0.99578(7) 0.0000 0.0583(4) Uani d S 1 . .
    O O21 0.9987(3) 0.9145(2) 0.02515(14) 0.0775(11) Uani d . 1 . .
    O O22 1.0050(3) 1.0666(3) 0.03420(14) 0.0815(12) Uani d . 1 . .
    Cl Cl3 0.66607(8) 0.15608(7) 0.02360(4) 0.0550(3) Uani d . 1 . .
    O O31 0.7316(3) 0.1668(3) -0.01093(13) 0.0798(12) Uani d . 1 . .
    O O32 0.6524(3) 0.2387(3) 0.04837(15) 0.0804(12) Uani d . 1 . .
    O O33 0.6871(3) 0.0867(3) 0.05352(15) 0.0864(13) Uani d . 1 . .
    O O34 0.5931(3) 0.1353(3) -0.00339(17) 0.0867(12) Uani d . 1 . .
loop_
    _atom_site_aniso_label
    _atom_site_aniso_U_11
    _atom_site_aniso_U_22
    _atom_site_aniso_U_33
    _atom_site_aniso_U_12
    _atom_site_aniso_U_13
    _atom_site_aniso_U_23
    Cu1 0.0378(2) 0.0426(3) 0.0483(2) -0.00376(19) 0.0047(2) 0.0029(2)
    C1 0.043(2) 0.059(3) 0.046(2) -0.0063(19) 0.0089(18) 0.0013(19)
    C2 0.050(3) 0.074(3) 0.044(2) 0.003(2) 0.0059(19) -0.011(2)
    C3 0.069(3) 0.054(3) 0.054(3) 0.003(2) -0.006(2) -0.015(2)
    C4 0.056(3) 0.045(2) 0.063(3) -0.0016(19) 0.001(2) -0.010(2)
    C5 0.0354(19) 0.046(2) 0.041(2) -0.0006(16) -0.0021(16) -0.0004(17)
    C6 0.041(2) 0.046(2) 0.043(2) -0.0021(17) 0.0036(17) 0.0039(17)
    C7 0.049(2) 0.063(3) 0.055(2) -0.003(2) 0.005(2) 0.011(2)
    C8 0.048(2) 0.066(3) 0.046(2) -0.006(2) 0.0104(19) 0.002(2)
    C9 0.084(4) 0.086(4) 0.077(4) -0.002(3) 0.033(3) 0.025(3)
    C10 0.099(5) 0.092(4) 0.068(3) -0.016(4) 0.025(3) -0.022(3)
    C11 0.059(3) 0.047(2) 0.054(3) -0.007(2) -0.007(2) 0.014(2)
    C12 0.061(3) 0.049(2) 0.057(3) -0.001(2) -0.015(2) 0.006(2)
    C13 0.061(3) 0.054(3) 0.059(3) 0.007(2) -0.023(2) -0.004(2)
    C14 0.043(2) 0.057(3) 0.066(3) -0.0044(19) -0.005(2) -0.006(2)
    C15 0.040(2) 0.0344(18) 0.049(2) -0.0007(16) -0.0077(17) -0.0044(16)
    C16 0.0306(18) 0.0389(19) 0.045(2) -0.0029(15) 0.0010(15) 0.0024(16)
    C17 0.055(2) 0.046(2) 0.050(2) 0.0019(19) 0.0063(19) 0.0026(18)
    C18 0.047(2) 0.049(2) 0.048(2) 0.0022(18) 0.0001(18) 0.0077(18)
    C19 0.065(3) 0.079(4) 0.086(4) -0.009(3) 0.021(3) 0.025(3)
    C20 0.072(3) 0.095(4) 0.060(3) 0.003(3) -0.010(3) 0.025(3)
    C21 0.083(4) 0.044(2) 0.071(3) -0.003(2) 0.005(3) 0.005(2)
    C22 0.055(9) 0.089(11) 0.081(8) 0.02(11) 0.01(11) 0.02(13)
    N8 0.070(7) 0.068(7) 0.070(6) 0.02(10) 0.01(9) 0.02(9)
    C23 0.046(3) 0.095(4) 0.071(3) -0.006(3) 0.008(3) -0.011(3)
    N7 0.0397(18) 0.0479(19) 0.060(2) 0.0012(14) -0.0002(17) -0.0015(17)
    C23' 0.083(4) 0.044(2) 0.071(3) -0.003(2) 0.005(3) 0.005(2)
    N8' 0.055(6) 0.089(6) 0.081(3) 0.02(10) 0.01(9) 0.02(11)
    N7' 0.0397(18) 0.0479(19) 0.060(2) 0.0012(14) -0.0002(17) -0.0015(17)
    C21' 0.046(3) 0.095(4) 0.071(3) -0.006(3) 0.008(3) -0.011(3)
    C22' 0.070(6) 0.068(6) 0.070(3) 0.02(11) 0.01(11) 0.02(10)
    N1 0.0327(16) 0.0462(18) 0.0449(17) -0.0019(14) 0.0006(14) -0.0035(14)
    N2 0.0441(19) 0.051(2) 0.0436(17) -0.0092(15) 0.0047(15) -0.0012(16)
    N3 0.050(2) 0.0419(18) 0.062(2) -0.0091(15) 0.0039(17) 0.0088(17)
    N4 0.0422(17) 0.0372(17) 0.0465(18) -0.0048(14) -0.0034(14) 0.0044(14)
    N5 0.0346(16) 0.0450(18) 0.0460(17) -0.0004(13) 0.0029(14) 0.0051(14)
    N6 0.0363(17) 0.049(2) 0.059(2) -0.0059(14) -0.0003(16) 0.0036(16)
    Cl1 0.0593(6) 0.0593(6) 0.0920(13) -0.0108(8) -0.0109(8) 0.0109(8)
    O11 0.078(6) 0.075(5) 0.090(6) -0.035(4) 0.034(5) -0.009(5)
    O12 0.102(6) 0.052(4) 0.098(6) -0.019(4) 0.015(6) -0.027(5)
    O13 0.099(6) 0.096(6) 0.072(5) -0.050(5) -0.016(5) 0.027(4)
    O14 0.095(6) 0.074(5) 0.072(5) -0.019(5) 0.031(5) -0.014(4)
    Cl2 0.0531(5) 0.0531(5) 0.0686(9) -0.0092(6) 0.0084(6) -0.0084(6)
    O21 0.094(3) 0.0521(19) 0.087(2) -0.0083(19) -0.043(2) 0.0116(18)
    O22 0.093(3) 0.074(2) 0.078(2) -0.033(2) 0.039(2) -0.0269(19)
    Cl3 0.0676(7) 0.0422(5) 0.0552(6) -0.0112(5) -0.0081(5) -0.0014(4)
    O31 0.072(2) 0.097(3) 0.070(2) -0.031(2) 0.0292(18) -0.037(2)
    O32 0.078(2) 0.064(2) 0.099(3) 0.0249(19) -0.039(2) -0.028(2)
    O33 0.085(3) 0.083(3) 0.092(3) 0.039(2) -0.035(2) 0.013(2)
    O34 0.095(3) 0.065(2) 0.101(3) -0.016(2) -0.024(2) -0.024(2)
_geom_special_details
;
All e.s.d.'s (except the e.s.d. in the dihedral angle between two l.s. planes)
are estimated using the full covariance matrix. The cell e.s.d.'s are taken
into account individually in the estimation of e.s.d.'s in distances, angles
and torsion angles; correlations between e.s.d.'s in cell parameters are only
used when they are defined by crystal symmetry. An approximate (isotropic)
treatment of cell e.s.d.'s is used for estimating e.s.d.'s involving l.s.
planes.
;
loop_
    _geom_bond_atom_site_label_1
    _geom_bond_atom_site_label_2
    _geom_bond_site_symmetry_2
    _geom_bond_distance
    _geom_bond_publ_flag
    Cu1 N5 . 1.977(3) y
    Cu1 N2 . 1.990(3) y
    Cu1 N7 . 2.007(3) y
    Cu1 N1 . 2.129(3) y
    Cu1 N4 . 2.137(3) y
    C1 N1 . 1.327(5) ?
    C1 C2 . 1.380(6) ?
    C1 H1A . 0.9300 ?
    C2 C3 . 1.380(7) ?
    C2 H2A . 0.9300 ?
    C3 C4 . 1.383(7) ?
    C3 H3B . 0.9300 ?
    C4 C5 . 1.407(6) ?
    C4 H4A . 0.9300 ?
    C5 N1 . 1.352(5) ?
    C5 C6 . 1.437(5) ?
    C6 N2 . 1.326(5) ?
    C6 N3 . 1.347(5) ?
    C7 N3 . 1.364(6) ?
    C7 C8 . 1.369(6) ?
    C7 C9 . 1.493(6) ?
    C8 N2 . 1.386(5) ?
    C8 C10 . 1.492(7) ?
    C9 H9A . 0.9600 ?
    C9 H9B . 0.9600 ?
    C9 H9C . 0.9600 ?
    C10 H10A . 0.9600 ?
    C10 H10B . 0.9600 ?
    C10 H10C . 0.9600 ?
    C11 N4 . 1.342(5) ?
    C11 C12 . 1.385(6) ?
    C11 H11A . 0.9300 ?
    C12 C13 . 1.369(7) ?
    C12 H12A . 0.9300 ?
    C13 C14 . 1.369(6) ?
    C13 H13A . 0.9300 ?
    C14 C15 . 1.391(6) ?
    C14 H14A . 0.9300 ?
    C15 N4 . 1.340(5) ?
    C15 C16 . 1.452(5) ?
    C16 N5 . 1.327(5) ?
    C16 N6 . 1.338(5) ?
    C17 C18 . 1.353(6) ?
    C17 N6 . 1.365(5) ?
    C17 C19 . 1.504(6) ?
    C18 N5 . 1.398(5) ?
    C18 C20 . 1.503(7) ?
    C19 H19A . 0.9600 ?
    C19 H19B . 0.9600 ?
    C19 H19C . 0.9600 ?
    C20 H20A . 0.9600 ?
    C20 H20B . 0.9600 ?
    C20 H20C . 0.9600 ?
    C21 N8 . 1.326(7) ?
    C21 N7 . 1.338(6) ?
    C21 H21A . 0.9300 ?
    C22 C23 . 1.293(8) ?
    C22 N8 . 1.392(8) ?
    C22 H22A . 0.9300 ?
    N8 H8A . 0.8600 ?
    C23 N7 . 1.352(6) ?
    C23 H23A . 0.9300 ?
    N3 H3A . 0.8600 ?
    N6 H6 . 0.8600 ?
    Cl1 O13 . 1.334(8) ?
    Cl1 O13 7 1.334(8) ?
    Cl1 O11 7 1.378(7) ?
    Cl1 O11 . 1.378(7) ?
    Cl1 O14 7 1.401(8) ?
    Cl1 O14 . 1.401(8) ?
    Cl1 O12 . 1.413(8) ?
    Cl1 O12 7 1.413(8) ?
    O11 O11 7 1.060(15) ?
    O11 O13 7 1.551(10) ?
    O12 O14 7 1.135(11) ?
    O12 O13 7 1.486(11) ?
    O13 O12 7 1.486(11) ?
    O13 O14 7 1.515(13) ?
    O13 O11 7 1.551(10) ?
    O14 O12 7 1.135(11) ?
    O14 O13 7 1.515(13) ?
    Cl2 O21 7 1.375(3) ?
    Cl2 O21 . 1.375(3) ?
    Cl2 O22 . 1.403(3) ?
    Cl2 O22 7 1.403(3) ?
    Cl3 O34 . 1.334(4) ?
    Cl3 O33 . 1.341(4) ?
    Cl3 O31 . 1.356(3) ?
    Cl3 O32 . 1.402(4) ?
loop_
    _geom_angle_atom_site_label_1
    _geom_angle_atom_site_label_2
    _geom_angle_atom_site_label_3
    _geom_angle_site_symmetry_1
    _geom_angle_site_symmetry_3
    _geom_angle
    _geom_angle_publ_flag
    N5 Cu1 N2 . . 170.20(15) y
    N5 Cu1 N7 . . 94.06(14) y
    N2 Cu1 N7 . . 95.74(15) y
    N5 Cu1 N1 . . 94.06(13) y
    N2 Cu1 N1 . . 80.10(13) y
    N7 Cu1 N1 . . 127.46(14) y
    N5 Cu1 N4 . . 79.52(13) y
    N2 Cu1 N4 . . 94.82(13) y
    N7 Cu1 N4 . . 123.73(14) y
    N1 Cu1 N4 . . 108.79(13) y
    N1 C1 C2 . . 122.9(4) ?
    N1 C1 H1A . . 118.6 ?
    C2 C1 H1A . . 118.6 ?
    C1 C2 C3 . . 119.3(4) ?
    C1 C2 H2A . . 120.4 ?
    C3 C2 H2A . . 120.4 ?
    C2 C3 C4 . . 119.4(4) ?
    C2 C3 H3B . . 120.3 ?
    C4 C3 H3B . . 120.3 ?
    C3 C4 C5 . . 117.8(4) ?
    C3 C4 H4A . . 121.1 ?
    C5 C4 H4A . . 121.1 ?
    N1 C5 C4 . . 122.4(4) ?
    N1 C5 C6 . . 113.2(3) ?
    C4 C5 C6 . . 124.4(4) ?
    N2 C6 N3 . . 109.3(4) ?
    N2 C6 C5 . . 120.9(4) ?
    N3 C6 C5 . . 129.7(4) ?
    N3 C7 C8 . . 106.2(4) ?
    N3 C7 C9 . . 122.7(4) ?
    C8 C7 C9 . . 131.0(5) ?
    C7 C8 N2 . . 108.1(4) ?
    C7 C8 C10 . . 129.4(4) ?
    N2 C8 C10 . . 122.5(4) ?
    C7 C9 H9A . . 109.5 ?
    C7 C9 H9B . . 109.5 ?
    H9A C9 H9B . . 109.5 ?
    C7 C9 H9C . . 109.5 ?
    H9A C9 H9C . . 109.5 ?
    H9B C9 H9C . . 109.5 ?
    C8 C10 H10A . . 109.5 ?
    C8 C10 H10B . . 109.5 ?
    H10A C10 H10B . . 109.5 ?
    C8 C10 H10C . . 109.5 ?
    H10A C10 H10C . . 109.5 ?
    H10B C10 H10C . . 109.5 ?
    N4 C11 C12 . . 122.3(4) ?
    N4 C11 H11A . . 118.8 ?
    C12 C11 H11A . . 118.8 ?
    C13 C12 C11 . . 118.7(4) ?
    C13 C12 H12A . . 120.6 ?
    C11 C12 H12A . . 120.6 ?
    C12 C13 C14 . . 119.9(4) ?
    C12 C13 H13A . . 120.0 ?
    C14 C13 H13A . . 120.0 ?
    C13 C14 C15 . . 118.4(4) ?
    C13 C14 H14A . . 120.8 ?
    C15 C14 H14A . . 120.8 ?
    N4 C15 C14 . . 122.4(4) ?
    N4 C15 C16 . . 112.9(3) ?
    C14 C15 C16 . . 124.6(4) ?
    N5 C16 N6 . . 110.2(3) ?
    N5 C16 C15 . . 119.8(3) ?
    N6 C16 C15 . . 130.0(4) ?
    C18 C17 N6 . . 106.2(4) ?
    C18 C17 C19 . . 131.2(4) ?
    N6 C17 C19 . . 122.6(4) ?
    C17 C18 N5 . . 108.9(4) ?
    C17 C18 C20 . . 130.0(4) ?
    N5 C18 C20 . . 120.9(4) ?
    C17 C19 H19A . . 109.5 ?
    C17 C19 H19B . . 109.5 ?
    H19A C19 H19B . . 109.5 ?
    C17 C19 H19C . . 109.5 ?
    H19A C19 H19C . . 109.5 ?
    H19B C19 H19C . . 109.5 ?
    C18 C20 H20A . . 109.5 ?
    C18 C20 H20B . . 109.5 ?
    H20A C20 H20B . . 109.5 ?
    C18 C20 H20C . . 109.5 ?
    H20A C20 H20C . . 109.5 ?
    H20B C20 H20C . . 109.5 ?
    N8 C21 N7 . . 108.8(5) ?
    N8 C21 H21A . . 125.6 ?
    N7 C21 H21A . . 125.6 ?
    C23 C22 N8 . . 106.1(4) ?
    C23 C22 H22A . . 127.0 ?
    N8 C22 H22A . . 127.0 ?
    C21 N8 C22 . . 107.7(5) ?
    C21 N8 H8A . . 126.2 ?
    C22 N8 H8A . . 126.2 ?
    C22 C23 N7 . . 111.1(5) ?
    C22 C23 H23A . . 124.4 ?
    N7 C23 H23A . . 124.4 ?
    C21 N7 C23 . . 106.3(4) ?
    C21 N7 Cu1 . . 126.7(3) ?
    C23 N7 Cu1 . . 126.7(4) ?
    C1 N1 C5 . . 118.3(3) ?
    C1 N1 Cu1 . . 129.5(3) ?
    C5 N1 Cu1 . . 112.2(2) ?
    C6 N2 C8 . . 107.4(3) ?
    C6 N2 Cu1 . . 113.6(3) ?
    C8 N2 Cu1 . . 139.0(3) ?
    C6 N3 C7 . . 109.0(4) ?
    C6 N3 H3A . . 125.5 ?
    C7 N3 H3A . . 125.5 ?
    C15 N4 C11 . . 118.1(4) ?
    C15 N4 Cu1 . . 112.9(3) ?
    C11 N4 Cu1 . . 129.0(3) ?
    C16 N5 C18 . . 105.8(3) ?
    C16 N5 Cu1 . . 114.9(3) ?
    C18 N5 Cu1 . . 139.2(3) ?
    C16 N6 C17 . . 108.8(3) ?
    C16 N6 H6 . . 125.6 ?
    C17 N6 H6 . . 125.6 ?
    O13 Cl1 O13 . 7 177.0(6) ?
    O13 Cl1 O11 . 7 69.8(5) ?
    O13 Cl1 O11 7 7 113.2(5) ?
    O13 Cl1 O11 . . 113.2(5) ?
    O13 Cl1 O11 7 . 69.8(5) ?
    O11 Cl1 O11 7 . 45.3(6) ?
    O13 Cl1 O14 . 7 67.2(6) ?
    O13 Cl1 O14 7 7 111.0(6) ?
    O11 Cl1 O14 7 7 107.1(5) ?
    O11 Cl1 O14 . 7 136.7(5) ?
    O13 Cl1 O14 . . 111.0(6) ?
    O13 Cl1 O14 7 . 67.2(6) ?
    O11 Cl1 O14 7 . 136.7(5) ?
    O11 Cl1 O14 . . 107.1(5) ?
    O14 Cl1 O14 7 . 112.7(7) ?
    O13 Cl1 O12 . . 113.4(6) ?
    O13 Cl1 O12 7 . 65.4(6) ?
    O11 Cl1 O12 7 . 113.7(6) ?
    O11 Cl1 O12 . . 106.2(6) ?
    O14 Cl1 O12 7 . 47.6(5) ?
    O14 Cl1 O12 . . 105.5(5) ?
    O13 Cl1 O12 . 7 65.4(6) ?
    O13 Cl1 O12 7 7 113.4(6) ?
    O11 Cl1 O12 7 7 106.2(6) ?
    O11 Cl1 O12 . 7 113.7(6) ?
    O14 Cl1 O12 7 7 105.5(5) ?
    O14 Cl1 O12 . 7 47.6(5) ?
    O12 Cl1 O12 . 7 136.7(7) ?
    O11 O11 Cl1 7 . 67.4(3) ?
    O11 O11 O13 7 7 119.0(5) ?
    Cl1 O11 O13 . 7 53.8(4) ?
    O14 O12 Cl1 7 . 65.7(6) ?
    O14 O12 O13 7 7 118.1(9) ?
    Cl1 O12 O13 . 7 54.7(4) ?
    Cl1 O13 O12 . 7 59.8(5) ?
    Cl1 O13 O14 . 7 58.5(5) ?
    O12 O13 O14 7 7 96.5(6) ?
    Cl1 O13 O11 . 7 56.4(4) ?
    O12 O13 O11 7 7 94.5(6) ?
    O14 O13 O11 7 7 93.6(7) ?
    O12 O14 Cl1 7 . 66.7(6) ?
    O12 O14 O13 7 7 119.4(8) ?
    Cl1 O14 O13 . 7 54.3(4) ?
    O21 Cl2 O21 7 . 107.7(3) ?
    O21 Cl2 O22 7 . 113.3(3) ?
    O21 Cl2 O22 . . 107.5(2) ?
    O21 Cl2 O22 7 7 107.5(2) ?
    O21 Cl2 O22 . 7 113.3(3) ?
    O22 Cl2 O22 . 7 107.7(3) ?
    O34 Cl3 O33 . . 110.5(3) ?
    O34 Cl3 O31 . . 101.9(3) ?
    O33 Cl3 O31 . . 110.6(3) ?
    O34 Cl3 O32 . . 110.5(2) ?
    O33 Cl3 O32 . . 113.0(3) ?
    O31 Cl3 O32 . . 109.8(3) ?
loop_
    _geom_hbond_atom_site_label_D
    _geom_hbond_atom_site_label_H
    _geom_hbond_atom_site_label_A
    _geom_hbond_site_symmetry_A
    _geom_hbond_distance_DH
    _geom_hbond_distance_HA
    _geom_hbond_distance_DA
    _geom_hbond_angle_DHA
    _geom_hbond_publ_flag
    N3 H3A O12 . 0.86 2.16 3.001(8) 166.0 y
    N3 H3A O14 7 0.86 2.15 2.980(10) 162.1 y
    N6 H6 O21 7 0.86 2.15 3.009(5) 174.5 y
data_global
_journal_date_recd_electronic     2007-12-01
_journal_date_accepted     2008-06-09
_journal_name_full     'Acta Crystallographica, Section E'
_journal_year     2008
_journal_volume     64
_journal_issue      7
_journal_page_first     m914
_journal_page_last     m915
_journal_paper_category     QM
_journal_coeditor_code     KJ2084
_publ_contact_author_name     'Zhengping Chen'
_publ_contact_author_address
;
The Key Laboratory of Nuclear Medicine, Ministry of Health P.R. China
Jiangsu Institute of Nuclear Medicine
Wuxi 214063
P.R. China
;
_publ_contact_author_email     lcy_hotmail@yahoo.com.cn
_publ_contact_author_fax     '86 0510 85513113'
_publ_contact_author_phone     '86 0510 85514482 Ext. 3523'
_publ_section_title
;\
Bis[4,5-dimethyl-2-(2-pyridyl)-1H-imidazole-\k^2^<i>N</i>^2^,<i>N</i>^3^](1H-\
imidazole-\k<i>N</i>^3^)copper(II) bis(perchlorate)
;
loop_
    _publ_author_name
    _publ_author_address
    'Chunyi Liu'
;
The Key Laboratory of Nuclear Medicine
Ministry of Health P. R. China
Jiangsu Institute of Nuclear Medicine
Wuxi 214063
People's Republic of China
;
    'Anyu Zhou'
;
Department of Chemistry & Chemical Engineering
Southeast University
Nanjing 210096
People's Republic of China
;
    'Songpei Wang'
;
The Key Laboratory of Nuclear Medicine
Ministry of Health P. R. China
Jiangsu Institute of Nuclear Medicine
Wuxi 214063
People's Republic of China
;
    'Zhengping Chen'
;
The Key Laboratory of Nuclear Medicine
Ministry of Health P. R. China
Jiangsu Institute of Nuclear Medicine
Wuxi 214063
People's Republic of China
;
