# Supplementary material for: Bis[4,5-dimethyl-2-(2-pyrid­yl)-1H-imidazole-κ2 N 2,N 3](1H-imidazole-κN 3)copper(II) bis­(perchlorate)
Source: Acta Crystallogr Sect E Struct Rep Online. 2008 Jun 13;64(Pt 7):m914–5. doi: 10.1107/S1600536808017273 (PMC2961873; doi:10.1107/S1600536808017273)
Supplement: Supplementary file 2 [file e-64-0m914-Isup2.hkl]

# 
# h,k,l, Fc-squared, Fo-squared, sigma(Fo-squared) and status flag 
# 
data_I
_shelx_title ' 260329B_0m in P4(1)2(1)2' 
_shelx_refln_list_code          4 
_shelx_F_calc_maximum      572.99 
_exptl_crystal_F_000      2776.00 
_reflns_d_resolution_high  0.8108 
 
loop_ 
 _symmetry_equiv_pos_as_xyz 
 'x, y, z' 
 '-x, -y, z+1/2' 
 '-y+1/2, x+1/2, z+1/4' 
 'y+1/2, -x+1/2, z+3/4' 
 '-x+1/2, y+1/2, -z+1/4' 
 'x+1/2, -y+1/2, -z+3/4' 
 'y, x, -z' 
 '-y, -x, -z+1/2' 
 
_cell_length_a    14.6374 
_cell_length_b    14.6374 
_cell_length_c    27.3945 
_cell_angle_alpha  90.000 
_cell_angle_beta   90.000 
_cell_angle_gamma  90.000 
 
_shelx_F_squared_multiplier     1.000 
 
loop_ 
 _refln_index_h 
 _refln_index_k 
 _refln_index_l 
 _refln_F_squared_calc 
 _refln_F_squared_meas 
 _refln_F_squared_sigma 
 _refln_observed_status 
   1   1   0     4700.19     5086.60     82.08 o 
   0   2   0       53.92       65.24      6.44 o 
   1   2   0     8301.88     8278.37     75.58 o 
   2   2   0      899.99      882.62     77.80 o 
   1   3   0    65711.77    64872.25    275.17 o 
   2   3   0     4886.92     4281.93     77.51 o 
   3   3   0    24374.43    25052.54    198.38 o 
   0   4   0     3127.92     2538.91    120.50 o 
   1   4   0     3929.93     4481.73    123.45 o 
   2   4   0    11171.06    11405.48    131.56 o 
   3   4   0      428.81      435.96     33.75 o 
   4   4   0      825.89      719.82     80.39 o 
   1   5   0     2420.35     2233.52     58.20 o 
   2   5   0      607.35      791.63     19.09 o 
   3   5   0      305.44      213.09     25.11 o 
   4   5   0      202.69      309.18     18.85 o 
   5   5   0    14552.43    12807.14    551.48 o 
   0   6   0    48140.00    47881.34    118.81 o 
   1   6   0      818.62      894.85     21.91 o 
   2   6   0      120.32      251.10      9.67 o 
   3   6   0     2333.89     2189.09    127.09 o 
   4   6   0     3442.95     3363.15     81.78 o 
   5   6   0      497.59      660.26     21.53 o 
   6   6   0     9079.38    10075.20    453.31 o 
   1   7   0      419.89      450.06     32.07 o 
   2   7   0     5262.39     5410.11     43.45 o 
   3   7   0     8430.92     7750.98    195.34 o 
   4   7   0    12625.56    13217.59    237.49 o 
   5   7   0     4323.89     3848.46     41.88 o 
   6   7   0      694.65      739.46     17.84 o 
   7   7   0      506.61      630.81     47.54 o 
   0   8   0       42.58       15.97     23.72 o 
   1   8   0       72.36       59.72     21.65 o 
   2   8   0    10022.80    10511.20    196.63 o 
   3   8   0      844.36      929.20     22.98 o 
   4   8   0      715.78      915.71     39.30 o 
   5   8   0      435.17      482.76      8.87 o 
   6   8   0      682.08      849.42     32.03 o 
   7   8   0      433.25      467.41     33.74 o 
   8   8   0     9212.78     8046.95     39.88 o 
   1   9   0     3103.04     3316.05     76.95 o 
   2   9   0       45.64      103.06     17.07 o 
   3   9   0     7650.76     7763.30     33.41 o 
   4   9   0     3794.99     3700.28     47.61 o 
   5   9   0       75.12       81.74     30.52 o 
   6   9   0     1654.15     1865.41     33.37 o 
   7   9   0     3360.86     3203.74     38.43 o 
   8   9   0      127.96      182.90     42.32 o 
   9   9   0     2072.48     2266.62     74.96 o 
   0  10   0     6803.25     6321.54     71.90 o 
   1  10   0     4590.81     4798.89     34.76 o 
   2  10   0     1907.44     2060.95     48.71 o 
   3  10   0      627.61      573.93     10.52 o 
   4  10   0     1208.99     1301.47     65.85 o 
   5  10   0      150.48      227.61     18.17 o 
   6  10   0      970.70      938.90    102.27 o 
   7  10   0     4360.97     4855.97     37.16 o 
   8  10   0        3.96       22.12     11.62 o 
   9  10   0     1012.61     1012.08     85.31 o 
  10  10   0     1858.21     1742.50     66.81 o 
   1  11   0     6276.68     5705.30     41.16 o 
   2  11   0     5118.68     4589.76     81.74 o 
   3  11   0       57.86      113.88     10.11 o 
   4  11   0       33.77       67.95     10.29 o 
   5  11   0       81.15      231.65     25.35 o 
   6  11   0       47.16       61.62      6.00 o 
   7  11   0      144.60      111.98     45.10 o 
   8  11   0       95.99      125.75     32.94 o 
   9  11   0        6.16       55.77     37.29 o 
  10  11   0      349.72      318.73     47.64 o 
  11  11   0      402.66      379.36     26.93 o 
   0  12   0    16338.77    16533.06    224.14 o 
   1  12   0       39.25       86.17     16.56 o 
   2  12   0      142.80      170.92     13.10 o 
   3  12   0       94.39      109.05     17.31 o 
   4  12   0       52.69       47.23     10.09 o 
   5  12   0      756.69      587.82     29.63 o 
   6  12   0     4797.76     4532.43    116.71 o 
   7  12   0      119.36      152.95     12.04 o 
   8  12   0        8.89       20.24     41.57 o 
   9  12   0      391.77      423.16     22.96 o 
  10  12   0      208.48      232.74     22.28 o 
  11  12   0      562.36      593.78     46.85 o 
  12  12   0     1071.67     1071.90     40.02 o 
   1  13   0      144.80      147.43     19.98 o 
   2  13   0      989.84     1102.33    122.18 o 
   3  13   0     4995.53     4839.11     58.59 o 
   4  13   0      201.89      321.03     30.94 o 
   5  13   0       29.96       77.55     23.24 o 
   6  13   0        3.05        7.81      9.87 o 
   7  13   0        2.52       39.02     21.43 o 
   8  13   0        0.39       25.36     28.72 o 
   9  13   0     3317.66     3430.99     59.81 o 
  10  13   0     1457.71     1499.20    116.21 o 
  11  13   0        0.42        5.65     11.22 o 
  12  13   0        1.17       10.46     17.95 o 
   0  14   0      107.36       45.49     24.94 o 
   1  14   0      242.06      211.47      2.80 o 
   2  14   0       25.70       27.78     35.19 o 
   3  14   0      178.77      146.29     57.64 o 
   4  14   0       12.82       37.09     38.71 o 
   5  14   0      824.04      824.14     19.50 o 
   6  14   0      267.36      352.75     26.34 o 
   7  14   0      299.29      289.70     15.44 o 
   8  14   0      741.90      549.90     50.26 o 
   9  14   0        2.26        6.83     10.19 o 
  10  14   0       22.46       31.30     18.26 o 
  11  14   0       68.46       60.48      3.21 o 
   1  15   0      936.04      837.62     12.55 o 
   2  15   0      233.13      390.84     31.91 o 
   3  15   0      801.05     1010.31     31.80 o 
   4  15   0      380.35      262.70     56.17 o 
   5  15   0      255.13      232.09     20.39 o 
   6  15   0      253.91      315.45     28.32 o 
   7  15   0      184.02      232.68     40.42 o 
   8  15   0      475.52      423.77     44.28 o 
   9  15   0       20.26      122.71     21.87 o 
  10  15   0       49.56       79.06     27.78 o 
   0  16   0      250.19      337.88     23.39 o 
   1  16   0      364.97      377.26     29.43 o 
   2  16   0      352.67      354.68     36.01 o 
   3  16   0      328.06      442.55     27.93 o 
   4  16   0      946.18      833.06     52.10 o 
   5  16   0       23.63      119.96     30.57 o 
   6  16   0      115.68      224.22     46.79 o 
   7  16   0      464.60      503.03     36.46 o 
   8  16   0       40.23       67.19     31.85 o 
   1  17   0      139.49      119.85     38.90 o 
   2  17   0      205.92      218.88     21.14 o 
   3  17   0       45.49       69.59     11.48 o 
   4  17   0      153.46      149.34     19.79 o 
   5  17   0       47.76       54.81     24.81 o 
   6  17   0        0.26       12.79     23.40 o 
   0  18   0      377.32      365.60      7.59 o 
   1  18   0      278.37      228.61     35.90 o 
   0   1   1    29159.62    28809.56    746.20 o 
   1   1   1      514.82      556.16     39.65 o 
  -1   2   1    32398.37    31698.43    346.32 o 
   0   2   1       65.30       88.37     25.15 o 
   1   2   1    32514.97    33062.58    242.34 o 
   2   2   1     2990.50     3253.29    105.09 o 
  -2   3   1    19065.20    18950.05    238.88 o 
  -1   3   1    35172.18    34957.96    205.13 o 
   0   3   1      401.58      342.48     35.57 o 
   1   3   1    35148.49    35528.34    288.57 o 
   2   3   1    19139.20    18793.00    325.86 o 
   3   3   1     1281.55     1098.99     43.98 o 
  -3   4   1      138.17      178.52     21.10 o 
  -2   4   1     7795.79     7745.51     77.30 o 
  -1   4   1     9244.89     9058.47     89.99 o 
   0   4   1     1627.76     1905.06    109.12 o 
   1   4   1     9309.63     9236.41     49.29 o 
   2   4   1     9172.55     8930.53     69.09 o 
   3   4   1       95.91      126.33     11.13 o 
   4   4   1     1049.89     1288.50     92.89 o 
  -4   5   1     5046.58     5501.63     72.57 o 
  -3   5   1    12547.79    12165.43    194.31 o 
  -2   5   1      401.09      345.64      7.75 o 
  -1   5   1      889.29      991.96     15.10 o 
   0   5   1      257.72      481.90     37.11 o 
   1   5   1     1002.82      962.71     10.47 o 
   2   5   1      362.20      415.41     19.74 o 
   3   5   1    12798.09    12633.81    197.75 o 
   4   5   1     5534.88     5654.02     31.51 o 
   5   5   1      541.57      436.18     47.35 o 
  -5   6   1     1509.38     1401.91     29.16 o 
  -4   6   1      999.64     1122.22     11.73 o 
  -3   6   1     4131.33     4004.32     66.57 o 
  -2   6   1      482.05      448.35     24.54 o 
  -1   6   1     4529.92     4549.12     26.65 o 
   0   6   1     3796.98     3763.10     49.15 o 
   1   6   1     4578.92     4614.25     24.00 o 
   2   6   1      298.54      393.16     28.04 o 
   3   6   1     4309.38     4128.28    131.61 o 
   4   6   1     1156.87     1361.00     21.43 o 
   5   6   1     1834.48     2190.40     45.11 o 
   6   6   1     1554.24     1406.42     27.01 o 
  -6   7   1      300.76      429.99     21.57 o 
  -5   7   1     2968.80     2929.55     72.35 o 
  -4   7   1    13501.64    12845.62    266.50 o 
  -3   7   1     2708.77     2913.25     77.71 o 
  -2   7   1     7216.07     6803.81     93.29 o 
  -1   7   1     1387.15     1261.82     58.57 o 
   0   7   1      725.79      516.41     44.42 o 
   1   7   1     1275.29     1277.42     66.43 o 
   2   7   1     7553.55     7192.21     88.23 o 
   3   7   1     2644.62     2952.26     53.73 o 
   4   7   1    13235.64    12473.96    354.04 o 
   5   7   1     3027.48     2892.27     47.30 o 
   6   7   1      196.08      237.18     24.27 o 
   7   7   1      639.42      676.46     15.67 o 
  -7   8   1     7695.29     7571.04     54.25 o 
  -6   8   1      399.08      388.48     22.09 o 
  -5   8   1      686.45      756.23     11.34 o 
  -4   8   1     2488.35     2123.70     18.25 o 
  -3   8   1     2277.91     2197.21    119.69 o 
  -2   8   1      878.85      793.36     16.79 o 
  -1   8   1     3660.81     4072.55     22.84 o 
   0   8   1       15.89       27.36      6.54 o 
   1   8   1     3716.01     3964.44     99.00 o 
   2   8   1      943.07      883.95     20.56 o 
   3   8   1     2208.64     2133.93     53.40 o 
   4   8   1     2316.11     2250.77     80.20 o 
   5   8   1      650.00      786.17     38.19 o 
   6   8   1      336.83      373.73     24.97 o 
   7   8   1     8041.80     7493.99    209.99 o 
   8   8   1      398.51      412.20     15.98 o 
  -8   9   1      563.19      592.52     33.43 o 
  -7   9   1     2855.39     2667.96    130.48 o 
  -6   9   1      514.90      453.67     41.51 o 
  -5   9   1      130.60      138.50     11.08 o 
  -4   9   1       45.65       99.61     27.20 o 
  -3   9   1     3727.05     3983.18     30.75 o 
  -2   9   1     3194.97     3098.26     25.07 o 
  -1   9   1     6545.31     6235.42     47.22 o 
   0   9   1     4916.18     4630.55     27.48 o 
   1   9   1     6745.99     6762.90     39.73 o 
   2   9   1     3179.13     3102.95    128.48 o 
   3   9   1     3527.05     3714.16     41.28 o 
   4   9   1       30.78       34.42      7.57 o 
   5   9   1       72.00       67.97     28.17 o 
   6   9   1      519.41      468.89     13.38 o 
   7   9   1     2921.70     2941.70     90.28 o 
   8   9   1      538.87      500.70     37.59 o 
   9   9   1     3084.62     3137.86     93.54 o 
  -9  10   1      722.57      696.45     22.39 o 
  -8  10   1      239.86      198.64     14.75 o 
  -7  10   1     2227.71     2053.74     40.20 o 
  -6  10   1      321.54      365.81     18.50 o 
  -5  10   1     1139.47     1169.00     64.77 o 
  -4  10   1     3342.43     3287.26     43.96 o 
  -3  10   1      177.36      302.37     21.17 o 
  -2  10   1     5985.67     5672.10     69.44 o 
  -1  10   1     7505.69     6841.75     89.66 o 
   0  10   1       91.59      135.40     15.55 o 
   1  10   1     7003.99     6517.81     87.88 o 
   2  10   1     6230.60     5660.10    138.21 o 
   3  10   1      136.88      146.79     20.72 o 
   4  10   1     3118.26     3001.76     60.17 o 
   5  10   1     1481.98     1958.86     49.89 o 
   6  10   1      350.57      339.90     19.76 o 
   7  10   1     2176.73     2160.98    117.10 o 
   8  10   1      221.12      155.55     14.50 o 
   9  10   1      727.72      660.38     53.27 o 
  10  10   1      656.42      739.44     36.53 o 
 -10  11   1      726.03      744.01     13.54 o 
  -9  11   1      504.07      457.26      8.83 o 
  -8  11   1      115.01      177.79     33.29 o 
  -7  11   1      280.87      266.88     22.84 o 
  -6  11   1       76.98      110.97     19.93 o 
  -5  11   1      243.64      293.64     21.40 o 
  -4  11   1     2714.14     2665.68     83.56 o 
  -3  11   1     4935.20     4561.85    126.71 o 
  -2  11   1      241.31      331.59     33.61 o 
  -1  11   1     3044.12     2673.85    100.22 o 
   0  11   1      115.82      168.51     26.94 o 
   1  11   1     3125.02     3103.94     66.91 o 
   2  11   1      214.89      213.53     26.42 o 
   3  11   1     4937.30     4914.02     67.64 o 
   4  11   1     2489.68     2913.57     43.99 o 
   5  11   1      194.08      269.04     27.32 o 
   6  11   1       79.18      173.87     27.46 o 
   7  11   1      377.44      411.20     28.28 o 
   8  11   1      101.00      113.28     18.75 o 
   9  11   1      494.06      534.50     19.68 o 
  10  11   1      739.85      806.45     21.23 o 
  11  11   1      202.62      240.62     21.71 o 
 -11  12   1       16.99       28.88     20.53 o 
 -10  12   1      181.57      155.50     19.93 o 
  -9  12   1       29.19       19.81     12.49 o 
  -8  12   1      297.14      354.65     38.13 o 
  -7  12   1     1236.28     1178.93     30.81 o 
  -6  12   1     1974.27     1983.70    115.88 o 
  -5  12   1      579.04      557.53     43.36 o 
  -4  12   1       91.21      191.15     15.79 o 
  -3  12   1       56.55       54.66     24.72 o 
  -2  12   1      723.61      647.00     15.06 o 
  -1  12   1     1216.29     1162.65    104.54 o 
   0  12   1     7101.36     6869.97    101.37 o 
   1  12   1     1281.64     1197.09     67.68 o 
   2  12   1      749.79      653.62     56.90 o 
   3  12   1       25.23       18.95     10.29 o 
   4  12   1       54.31       64.90     11.51 o 
   5  12   1      531.45      587.37     23.56 o 
   6  12   1     2003.25     1909.55    106.97 o 
   7  12   1     1182.20     1082.41     51.64 o 
   8  12   1      297.25      290.77     20.90 o 
   9  12   1       69.50       67.99     22.28 o 
  10  12   1      141.45      211.54     32.99 o 
  11  12   1       16.88       28.17     11.65 o 
  12  12   1     2370.17     2180.50     25.99 o 
 -12  13   1      158.55      212.22     36.44 o 
 -11  13   1      177.51      224.00     25.37 o 
 -10  13   1      112.68      119.41      7.31 o 
  -9  13   1      588.89      514.86     14.23 o 
  -8  13   1     1066.11     1194.19     43.37 o 
  -7  13   1       21.88       41.01     36.81 o 
  -6  13   1       49.32       34.12      6.38 o 
  -5  13   1       38.54       39.39     21.95 o 
  -4  13   1      217.53      228.20     29.34 o 
  -3  13   1      357.70      423.92     29.66 o 
  -2  13   1     1382.98     1433.37     63.56 o 
  -1  13   1       23.45       42.42     17.16 o 
   0  13   1        0.60       14.72      8.43 o 
   1  13   1       73.08       68.20     21.99 o 
   2  13   1     1175.27     1317.26     37.73 o 
   3  13   1      310.57      346.43     17.47 o 
   4  13   1      338.12      283.58     27.21 o 
   5  13   1       17.82       10.97      4.05 o 
   6  13   1       63.65       55.06     22.60 o 
   7  13   1       33.94       29.72     14.66 o 
   8  13   1     1042.82     1127.21     54.71 o 
   9  13   1      602.06      617.99     33.77 o 
  10  13   1      110.73      141.84     35.16 o 
  11  13   1      118.33       95.42     30.32 o 
  12  13   1      180.21      193.13      8.07 o 
 -11  14   1      237.44      259.77     21.57 o 
 -10  14   1      201.54      164.32     15.95 o 
  -9  14   1       33.96       44.75     16.38 o 
  -8  14   1      105.16      124.96      8.44 o 
  -7  14   1     1196.12     1240.65     84.45 o 
  -6  14   1      159.06      158.84     21.59 o 
  -5  14   1      340.10      340.83     18.53 o 
  -4  14   1      429.58      432.52     33.44 o 
  -3  14   1       93.94      155.15     36.79 o 
  -2  14   1       31.37       46.19     10.22 o 
  -1  14   1      246.93      255.38     59.91 o 
   0  14   1       28.37       42.55     15.72 o 
   1  14   1      285.91      385.37     31.52 o 
   2  14   1       47.32       62.23     34.49 o 
   3  14   1      121.64      117.15     44.99 o 
   4  14   1      328.92      341.40     56.98 o 
   5  14   1      356.99      407.98     19.79 o 
   6  14   1      174.45      238.28     26.04 o 
   7  14   1     1225.35     1205.68     68.93 o 
   8  14   1      103.67      213.65     31.05 o 
   9  14   1       41.33       64.79     36.14 o 
  10  14   1      151.79      169.95     44.65 o 
  11  14   1      211.58      179.56     19.85 o 
 -10  15   1       82.98       73.31     32.09 o 
  -9  15   1      270.92      279.37     55.09 o 
  -8  15   1       84.84       94.34     28.92 o 
  -7  15   1      191.01      236.16     53.79 o 
  -6  15   1      203.79      286.13     51.55 o 
  -5  15   1      198.29      216.26     25.31 o 
  -4  15   1      198.56      228.42     17.80 o 
  -3  15   1     1632.45     1506.05     20.36 o 
  -2  15   1        7.43       27.73     12.42 o 
  -1  15   1     1487.75     1389.69     95.55 o 
   0  15   1      944.37      869.46     38.43 o 
   1  15   1     1510.59     1685.63     34.17 o 
   2  15   1        0.81        9.59      6.06 o 
   3  15   1     1597.98     1567.45    126.11 o 
   4  15   1      209.94      233.79     19.32 o 
   5  15   1      193.34      285.53     33.88 o 
   6  15   1      164.09      170.14     57.33 o 
   7  15   1      243.66      346.35     23.89 o 
   8  15   1       87.39       91.27     13.40 o 
   9  15   1      278.26      402.57     34.04 o 
  10  15   1       79.57      105.75     25.38 o 
  -8  16   1      351.44      419.58     29.29 o 
  -7  16   1      201.38      261.90     49.81 o 
  -6  16   1      121.64      110.84     39.39 o 
  -5  16   1      279.49      316.22     23.68 o 
  -4  16   1      504.68      583.14     25.86 o 
  -3  16   1       57.00       70.61     21.96 o 
  -2  16   1      691.67      664.86     32.38 o 
  -1  16   1      513.25      535.28     45.75 o 
   0  16   1        0.23       22.04     23.71 o 
   1  16   1      485.06      486.12     26.80 o 
   2  16   1      709.37      757.73     27.33 o 
   3  16   1       57.44      133.65     22.30 o 
   4  16   1      443.72      589.52     46.56 o 
   5  16   1      326.80      330.25     17.03 o 
   6  16   1      142.22      165.88     44.08 o 
   7  16   1      170.96      259.21     44.69 o 
   8  16   1      426.55      437.79     60.42 o 
  -6  17   1        9.08        8.84     13.18 o 
  -5  17   1      193.15      215.99     29.13 o 
  -4  17   1       44.92      100.92     22.23 o 
  -3  17   1      218.41      289.56     31.22 o 
  -2  17   1      165.21      243.66     31.75 o 
  -1  17   1      146.17      167.07     36.41 o 
   0  17   1       49.09       56.33     19.55 o 
   1  17   1      156.14      155.91     14.17 o 
   2  17   1      181.67      315.37     28.93 o 
   3  17   1      200.63      243.78     32.79 o 
   4  17   1       55.43      102.54     28.63 o 
   5  17   1      210.39      200.36     29.47 o 
   6  17   1        5.51        9.15     36.77 o 
  -1  18   1       51.70       78.07     33.61 o 
   0  18   1     1183.04     1393.18    127.22 o 
   1  18   1       55.73       71.80      2.57 o 
   0   1   2    10800.08    10719.52     75.55 o 
   1   1   2     6691.48     6593.02     86.38 o 
  -1   2   2    25000.37    24708.27    391.36 o 
   0   2   2      410.73      415.58     24.52 o 
   1   2   2    25326.94    25496.96    128.18 o 
   2   2   2     1474.55     1355.16     26.20 o 
  -2   3   2    13663.75    14284.45    281.53 o 
  -1   3   2    19758.40    19779.49    170.46 o 
   0   3   2    34721.33    35346.10    203.06 o 
   1   3   2    20138.57    19843.69     86.33 o 
   2   3   2    14042.18    14995.36    162.59 o 
   3   3   2      983.95     1368.43     44.81 o 
  -3   4   2     6766.76     7149.10     92.09 o 
  -2   4   2    23551.76    23493.00    267.83 o 
  -1   4   2    24639.60    24664.75    107.58 o 
   0   4   2     7186.32     7440.29     43.89 o 
   1   4   2    25087.02    24759.33    115.41 o 
   2   4   2    23486.44    23446.25    260.88 o 
   3   4   2     6716.48     7527.61     48.83 o 
   4   4   2     5391.78     6025.10     95.73 o 
  -4   5   2    13321.45    13283.45    234.19 o 
  -3   5   2      779.90      783.78     17.99 o 
  -2   5   2    16470.96    17044.80    261.07 o 
  -1   5   2     6499.50     6443.87     94.68 o 
   0   5   2      678.70      809.70     21.11 o 
   1   5   2     6347.74     6218.57    106.80 o 
   2   5   2    17310.09    17627.33    305.32 o 
   3   5   2      877.18      903.12     18.41 o 
   4   5   2    12566.62    13184.49    170.73 o 
   5   5   2     2138.54     2241.07     57.39 o 
  -5   6   2     1913.81     1982.88     60.40 o 
  -4   6   2     1886.30     1797.46     70.46 o 
  -3   6   2    14212.05    13462.17    145.15 o 
  -2   6   2      600.77      542.89      9.65 o 
  -1   6   2      346.32      361.27     75.93 o 
   0   6   2     2906.53     2691.79     72.63 o 
   1   6   2      299.66      309.62     51.18 o 
   2   6   2      551.77      512.71     26.48 o 
   3   6   2    13854.97    12902.63    190.65 o 
   4   6   2     2002.90     1788.02     32.89 o 
   5   6   2     1929.57     1931.67    103.35 o 
   6   6   2      282.52      406.44     25.64 o 
  -6   7   2     2602.07     2648.84    105.61 o 
  -5   7   2      858.75      926.55     11.95 o 
  -4   7   2      429.32      470.57     70.05 o 
  -3   7   2     1576.52     1735.72     44.41 o 
  -2   7   2     6118.10     5994.32     82.56 o 
  -1   7   2      314.45      275.06     12.22 o 
   0   7   2     1194.61     1083.39     18.04 o 
   1   7   2      390.88      322.12     34.40 o 
   2   7   2     6086.78     6045.21     76.77 o 
   3   7   2     1522.78     2016.22     57.94 o 
   4   7   2      452.04      460.05    114.32 o 
   5   7   2      848.03      935.46     14.26 o 
   6   7   2     2722.32     2892.24     73.33 o 
   7   7   2      608.24      870.44     36.10 o 
  -7   8   2     3137.41     3056.47     23.36 o 
  -6   8   2      863.07      935.31     18.10 o 
  -5   8   2    17387.71    18423.02     88.28 o 
  -4   8   2     4564.67     4732.44     92.38 o 
  -3   8   2      181.43      143.67     26.25 o 
  -2   8   2     1211.84     1297.84     23.38 o 
  -1   8   2    11021.08    11186.86    125.24 o 
   0   8   2       28.57       73.52     19.12 o 
   1   8   2    11730.13    11041.23    463.14 o 
   2   8   2     1237.28     1342.77     45.70 o 
   3   8   2      169.33      107.12     27.71 o 
   4   8   2     4594.40     4609.91     99.81 o 
   5   8   2    17351.63    16831.20    184.65 o 
   6   8   2      822.35      867.62     23.22 o 
   7   8   2     3169.33     3036.35     29.31 o 
   8   8   2     2153.54     2089.13    196.75 o 
  -8   9   2      386.68      371.11     22.05 o 
  -7   9   2     1188.41     1170.38    146.18 o 
  -6   9   2     2973.59     2869.12    112.51 o 
  -5   9   2      555.12      643.55     11.19 o 
  -4   9   2     2908.62     2963.02     87.98 o 
  -3   9   2      214.89      277.83     20.26 o 
  -2   9   2     1510.09     1547.56     30.81 o 
  -1   9   2     2355.31     2304.98    121.20 o 
   0   9   2     3486.54     2978.18     20.59 o 
   1   9   2     2135.10     2085.51     82.54 o 
   2   9   2     1510.78     1563.60     15.83 o 
   3   9   2      225.17      209.54      6.92 o 
   4   9   2     2852.46     2718.65     89.58 o 
   5   9   2      580.13      674.83     28.78 o 
   6   9   2     3007.58     2963.69    101.18 o 
   7   9   2     1235.56     1711.95     37.94 o 
   8   9   2      358.41      349.25     27.86 o 
   9   9   2      495.35      484.10      9.02 o 
  -9  10   2      625.93      579.19     27.87 o 
  -8  10   2      337.60      325.82     15.63 o 
  -7  10   2      639.64      724.44     30.03 o 
  -6  10   2      509.28      549.94     28.91 o 
  -5  10   2      399.32      531.86     48.39 o 
  -4  10   2       47.24       24.71     25.50 o 
  -3  10   2     1676.69     1585.93    109.02 o 
  -2  10   2      199.60      255.89     23.54 o 
  -1  10   2     3000.79     2963.94     63.26 o 
   0  10   2      272.89      297.90     34.88 o 
   1  10   2     3008.13     3171.20     32.55 o 
   2  10   2      177.94      269.21     26.22 o 
   3  10   2     1825.64     1714.73    113.01 o 
   4  10   2      106.20       69.07      5.64 o 
   5  10   2      369.79      447.68     24.91 o 
   6  10   2      513.04      557.25     21.55 o 
   7  10   2      663.00      621.35     47.74 o 
   8  10   2      337.07      456.47     35.11 o 
   9  10   2      654.94      563.14     18.58 o 
  10  10   2        7.75       24.24     10.84 o 
 -10  11   2      881.05      869.40     19.42 o 
  -9  11   2      651.31      625.82     18.61 o 
  -8  11   2     3938.21     3955.68     50.83 o 
  -7  11   2       84.97       80.98      9.91 o 
  -6  11   2      202.80      240.29     17.69 o 
  -5  11   2      289.18      269.92     27.30 o 
  -4  11   2     6556.46     6290.77     41.98 o 
  -3  11   2       59.92      202.37     42.19 o 
  -2  11   2    15318.93    15238.25    178.75 o 
  -1  11   2      185.99      170.00     28.25 o 
   0  11   2       43.33       31.83      9.60 o 
   1  11   2      215.79      237.41     21.33 o 
   2  11   2    15425.54    14183.44    474.26 o 
   3  11   2       72.88       93.40     16.96 o 
   4  11   2     6433.37     5928.14    116.03 o 
   5  11   2      247.40      276.75     26.39 o 
   6  11   2      214.83      253.06     33.07 o 
   7  11   2       82.78       87.28     14.53 o 
   8  11   2     3761.33     3704.67     28.59 o 
   9  11   2      671.78      697.42     25.68 o 
  10  11   2      879.63      825.57     53.69 o 
  11  11   2      400.91      390.47     38.61 o 
 -11  12   2      252.00      218.88     27.14 o 
 -10  12   2      222.79      258.01     18.64 o 
  -9  12   2      101.89       93.61      8.90 o 
  -8  12   2       34.58       28.04     12.02 o 
  -7  12   2      136.28      171.31     27.40 o 
  -6  12   2      644.36      681.09     34.26 o 
  -5  12   2      137.60      126.76     18.78 o 
  -4  12   2     1078.21     1107.01     55.43 o 
  -3  12   2      120.78      150.10     18.41 o 
  -2  12   2      951.09     1077.57    114.68 o 
  -1  12   2     2003.68     2098.92     59.44 o 
   0  12   2      494.33      465.29     40.54 o 
   1  12   2     2018.00     2126.67     66.72 o 
   2  12   2      877.11      870.49     16.88 o 
   3  12   2       41.46       65.46      5.25 o 
   4  12   2     1243.10     1502.65     28.40 o 
   5  12   2      109.89      213.29     28.45 o 
   6  12   2      666.19      656.67     22.87 o 
   7  12   2      123.69      107.64     30.75 o 
   8  12   2       50.58       40.06     10.50 o 
   9  12   2      124.61      114.92     20.21 o 
  10  12   2      236.76      314.00     14.29 o 
  11  12   2      255.40      273.31     35.21 o 
  12  12   2      351.75      346.73     43.49 o 
 -12  13   2        0.01       14.40      5.50 o 
 -11  13   2        3.01       10.42      5.88 o 
 -10  13   2      232.74      275.28     30.94 o 
  -9  13   2      364.48      405.28     28.13 o 
  -8  13   2       30.31       66.44     23.79 o 
  -7  13   2      551.01      485.70     29.96 o 
  -6  13   2       31.26       71.40     27.77 o 
  -5  13   2      169.68      211.58     31.78 o 
  -4  13   2      142.68      129.91      4.88 o 
  -3  13   2      978.10      957.23     29.82 o 
  -2  13   2      115.34      110.35      5.67 o 
  -1  13   2      745.04      674.07     24.09 o 
   0  13   2      739.41      615.54      9.66 o 
   1  13   2      623.92      529.73     14.36 o 
   2  13   2      120.02      108.72     19.95 o 
   3  13   2      984.56      961.26     26.74 o 
   4  13   2      147.53      146.57     22.81 o 
   5  13   2      176.97      233.68     32.22 o 
   6  13   2      104.76      137.27     21.68 o 
   7  13   2      604.37      463.29     51.04 o 
   8  13   2       26.05       80.44     31.69 o 
   9  13   2      362.42      437.46     24.04 o 
  10  13   2      193.81      275.03     31.60 o 
  11  13   2        3.18        4.53      4.92 o 
  12  13   2        3.82        7.79     23.68 o 
 -11  14   2      776.44      869.29     31.50 o 
 -10  14   2      377.93      371.79     41.35 o 
  -9  14   2      214.71      182.83     25.49 o 
  -8  14   2      411.53      431.94     29.59 o 
  -7  14   2      618.68      562.12     65.80 o 
  -6  14   2      246.05      237.65     44.96 o 
  -5  14   2     3011.78     2852.24    148.22 o 
  -4  14   2     2242.80     2159.42    139.57 o 
  -3  14   2      411.95      328.87     45.65 o 
  -2  14   2      878.43      967.67     40.69 o 
  -1  14   2     1285.36     1285.51     96.75 o 
   0  14   2      193.86      210.66     30.57 o 
   1  14   2     1436.22     1633.00     35.98 o 
   2  14   2      878.01      790.10     22.00 o 
   3  14   2      414.32      286.62     12.77 o 
   4  14   2     2221.05     2123.07     54.31 o 
   5  14   2     2963.13     2918.75     89.67 o 
   6  14   2      232.09      226.30     43.23 o 
   7  14   2      657.80      614.92     39.33 o 
   8  14   2      425.98      466.57     22.16 o 
   9  14   2      245.88      231.49     27.75 o 
  10  14   2      351.96      374.77     30.39 o 
  11  14   2      712.90      712.78     32.25 o 
  -9  15   2      320.77      406.78     36.59 o 
  -8  15   2      305.36      254.26     28.20 o 
  -7  15   2      164.57      258.44     46.83 o 
  -6  15   2       30.62       56.66     31.17 o 
  -5  15   2      907.15      975.66    126.06 o 
  -4  15   2       51.07       56.68     30.55 o 
  -3  15   2      381.99      428.08     25.75 o 
  -2  15   2      402.49      444.97     35.41 o 
  -1  15   2     2007.05     2050.11     84.53 o 
   0  15   2       16.38       40.64     28.81 o 
   1  15   2     1962.84     2090.20     21.34 o 
   2  15   2      376.34      307.71     33.28 o 
   3  15   2      396.07      384.72     15.77 o 
   4  15   2       49.56       83.91     16.80 o 
   5  15   2      917.37     1004.78    140.08 o 
   6  15   2       41.43       38.35     20.10 o 
   7  15   2      182.50      241.01     38.03 o 
   8  15   2      295.18      295.24     27.70 o 
   9  15   2      309.17      360.84     24.68 o 
  -8  16   2       76.02       95.85     36.11 o 
  -7  16   2       15.38       52.24     42.35 o 
  -6  16   2       11.43       12.56     36.71 o 
  -5  16   2        5.81        5.83     19.68 o 
  -4  16   2       89.13       71.72     40.35 o 
  -3  16   2      842.03      731.89     21.83 o 
  -2  16   2        6.42        9.69      6.07 o 
  -1  16   2       19.38       21.15      5.99 o 
   0  16   2      124.02      124.21     24.42 o 
   1  16   2       15.92       19.72      6.80 o 
   2  16   2       15.44       39.08      9.52 o 
   3  16   2      872.67      729.36     53.56 o 
   4  16   2      103.70       96.55     20.20 o 
   5  16   2        6.41       14.24     23.84 o 
   6  16   2        9.29       30.51     40.04 o 
   7  16   2       34.69       86.95     68.87 o 
   8  16   2       74.39       97.79     33.84 o 
  -5  17   2       77.87      100.60     28.58 o 
  -4  17   2      291.54      287.55     67.18 o 
  -3  17   2       21.34       31.31     25.55 o 
  -2  17   2     1228.23     1112.56     16.55 o 
  -1  17   2       68.40       78.93     15.50 o 
   0  17   2        8.47        9.36      5.28 o 
   1  17   2       70.16       65.83      7.38 o 
   2  17   2     1221.26     1173.28     94.86 o 
   3  17   2       16.22       21.11      5.64 o 
   4  17   2      312.06      308.01     32.62 o 
   5  17   2       76.55       90.31     21.19 o 
   0  18   2        9.60       34.43     21.45 o 
   0   1   3     1441.71     1569.03     69.09 o 
   1   1   3      162.38      177.56     33.40 o 
  -1   2   3    23237.63    22988.04    295.32 o 
   0   2   3    21428.33    21320.84    135.36 o 
   1   2   3    22886.53    23254.99    174.36 o 
   2   2   3     6819.84     6926.52     68.35 o 
  -2   3   3    18161.43    18700.26    121.11 o 
  -1   3   3   182083.69   181625.13    348.45 o 
   0   3   3     1798.18     1952.15     59.47 o 
   1   3   3   180292.13   176316.36    368.94 o 
   2   3   3    19550.82    19602.05    331.06 o 
   3   3   3     2854.53     2502.24    133.59 o 
  -3   4   3     3380.56     3336.89     98.21 o 
  -2   4   3    29517.79    28149.35     72.48 o 
  -1   4   3     4035.03     4226.70     48.02 o 
   0   4   3    21304.09    20241.37    201.54 o 
   1   4   3     5245.15     5246.42     83.79 o 
   2   4   3    30499.00    29487.27    106.00 o 
   3   4   3     3593.22     3569.44     35.46 o 
   4   4   3     3252.72     3082.32     45.83 o 
  -4   5   3    17259.97    17662.28    115.50 o 
  -3   5   3     9534.18     9512.13     41.28 o 
  -2   5   3     4353.36     4237.17    104.59 o 
  -1   5   3     7721.09     7481.18     87.65 o 
   0   5   3    10784.34    10824.67    128.41 o 
   1   5   3     6975.02     6628.36     51.89 o 
   2   5   3     4518.36     4421.04     75.65 o 
   3   5   3    10380.85    10826.02    238.26 o 
   4   5   3    17223.77    17239.98    156.33 o 
   5   5   3        0.52        6.36      6.04 o 
  -5   6   3     4556.86     4445.33     42.95 o 
  -4   6   3     3477.51     3372.88    104.86 o 
  -3   6   3     1730.18     1901.40     87.92 o 
  -2   6   3     1477.93     1519.43     65.44 o 
  -1   6   3     4641.85     4635.91    119.32 o 
   0   6   3     3499.86     3204.99     74.53 o 
   1   6   3     4007.05     3991.25    102.77 o 
   2   6   3     1812.74     1735.38     30.74 o 
   3   6   3     1718.53     1839.35    127.88 o 
   4   6   3     3424.77     3509.15     35.46 o 
   5   6   3     4488.51     4389.75    150.69 o 
   6   6   3     1391.68     1504.25     27.67 o 
  -6   7   3      243.52      287.81     20.89 o 
  -5   7   3     7745.57     7280.41     85.41 o 
  -4   7   3    11209.25    11755.07    215.47 o 
  -3   7   3     5883.72     6405.55    104.07 o 
  -2   7   3     4527.54     4678.26     43.75 o 
  -1   7   3     1097.41     1318.26     73.10 o 
   0   7   3      332.45      499.33     14.65 o 
   1   7   3     1034.15     1145.38     64.03 o 
   2   7   3     5085.05     5000.49     72.53 o 
   3   7   3     5780.08     6297.09    100.27 o 
   4   7   3    11033.56    11353.43    197.68 o 
   5   7   3     7805.99     7407.25     66.13 o 
   6   7   3      319.37      349.96     15.50 o 
   7   7   3        6.35       21.00      9.53 o 
  -7   8   3     3687.53     3941.95     86.29 o 
  -6   8   3     2533.06     2588.60     96.46 o 
  -5   8   3     1510.39     1514.61     58.74 o 
  -4   8   3      110.95      165.84     24.49 o 
  -3   8   3     3913.64     3912.17     35.55 o 
  -2   8   3       26.27       39.65      5.00 o 
  -1   8   3     4685.11     4753.94    117.28 o 
   0   8   3      749.56      586.67     32.45 o 
   1   8   3     4941.37     4949.78     94.50 o 
   2   8   3        6.19       36.92      9.46 o 
   3   8   3     4145.81     4094.43     49.04 o 
   4   8   3      214.94      255.65     16.36 o 
   5   8   3     1548.83     1876.44     41.83 o 
   6   8   3     2569.31     2522.97     95.18 o 
   7   8   3     3743.15     3790.66     78.96 o 
   8   8   3       20.73       70.62     11.37 o 
  -8   9   3     1440.65     1485.15     33.42 o 
  -7   9   3     1817.21     1991.21     31.14 o 
  -6   9   3     2132.35     1784.00     13.02 o 
  -5   9   3     1628.30     1781.68     76.84 o 
  -4   9   3      147.30       94.57     57.03 o 
  -3   9   3     4096.91     3829.44     19.96 o 
  -2   9   3     2563.71     2552.73     71.42 o 
  -1   9   3     2527.81     2363.87     65.77 o 
   0   9   3     4850.02     4490.31     42.82 o 
   1   9   3     2786.03     2701.25     47.30 o 
   2   9   3     2906.24     2693.70    185.53 o 
   3   9   3     4480.34     4285.19     35.83 o 
   4   9   3      270.55      267.31     21.98 o 
   5   9   3     1706.91     1612.56    203.52 o 
   6   9   3     2164.82     2083.25     73.68 o 
   7   9   3     1688.34     1968.58     98.59 o 
   8   9   3     1484.08     1441.20    102.72 o 
   9   9   3     2654.07     2995.59     43.32 o 
  -9  10   3      675.02      578.79     36.53 o 
  -8  10   3     2648.03     2409.37     99.25 o 
  -7  10   3     1641.34     1703.42     35.45 o 
  -6  10   3      216.51      378.03     21.43 o 
  -5  10   3      952.89     1019.61     67.37 o 
  -4  10   3     2612.24     2403.13     33.45 o 
  -3  10   3      187.82      154.41     14.75 o 
  -2  10   3     8128.18     7756.17     32.30 o 
  -1  10   3     7463.49     6871.63      8.91 o 
   0  10   3        4.69       48.10     11.62 o 
   1  10   3     7429.44     6855.66    146.89 o 
   2  10   3     7803.71     7376.87     69.02 o 
   3  10   3      211.80      171.59      8.99 o 
   4  10   3     2506.34     2288.15     54.98 o 
   5  10   3     1059.95     1036.53     39.85 o 
   6  10   3      230.97      259.16     62.54 o 
   7  10   3     1519.49     1689.96     41.49 o 
   8  10   3     2269.95     2021.92    144.56 o 
   9  10   3      566.90      602.17     26.24 o 
  10  10   3     1390.33     1444.82    110.38 o 
 -10  11   3     1859.15     2017.94    101.50 o 
  -9  11   3      882.59      836.69     28.78 o 
  -8  11   3       11.74       30.69     32.91 o 
  -7  11   3      106.03      140.20     23.11 o 
  -6  11   3      246.96      261.24     55.03 o 
  -5  11   3      456.94      467.90     21.93 o 
  -4  11   3     4292.74     4440.66     47.18 o 
  -3  11   3     2049.16     2043.62    148.31 o 
  -2  11   3      253.98      290.01     42.98 o 
  -1  11   3     1931.72     1718.11     23.06 o 
   0  11   3       30.68       30.19     13.83 o 
   1  11   3     1813.22     1852.01     70.92 o 
   2  11   3      297.73      371.79     26.91 o 
   3  11   3     1947.66     1862.75    142.23 o 
   4  11   3     4411.02     4398.79     26.75 o 
   5  11   3      510.71      529.14     50.34 o 
   6  11   3      254.49      329.33     18.27 o 
   7  11   3       46.43      120.85     40.12 o 
   8  11   3        9.87       18.36     17.80 o 
   9  11   3      943.72      863.32    146.14 o 
  10  11   3     1787.57     1736.21    107.76 o 
  11  11   3       74.24      157.85     27.10 o 
 -11  12   3       27.32       54.25     15.62 o 
 -10  12   3      215.10      189.63     35.51 o 
  -9  12   3      160.16      152.59     16.55 o 
  -8  12   3      254.02      300.99     26.57 o 
  -7  12   3      459.29      461.52     17.92 o 
  -6  12   3     1708.00     2052.38     64.64 o 
  -5  12   3      394.05      462.49     27.27 o 
  -4  12   3      175.67      155.91     31.33 o 
  -3  12   3      584.35      482.85     24.51 o 
  -2  12   3      320.83      362.56     15.93 o 
  -1  12   3      289.32      304.69     33.89 o 
   0  12   3     3910.67     3778.27    142.80 o 
   1  12   3      219.48      246.27     27.58 o 
   2  12   3      302.70      273.00      6.35 o 
   3  12   3      457.30      467.98     22.89 o 
   4  12   3      264.96      250.38     16.78 o 
   5  12   3      330.58      322.75     10.47 o 
   6  12   3     1578.94     1797.04    114.52 o 
   7  12   3      407.69      433.96     20.45 o 
   8  12   3      269.03      296.86     32.63 o 
   9  12   3      163.59      166.15     26.18 o 
  10  12   3      271.41      253.65     29.38 o 
  11  12   3       34.47      114.22     42.25 o 
  12  12   3     1378.71     1609.70     77.83 o 
 -12  13   3      211.23      198.87     17.31 o 
 -11  13   3      434.32      334.68     21.31 o 
 -10  13   3      192.00      257.26     28.04 o 
  -9  13   3      244.88      311.91     21.47 o 
  -8  13   3     2275.44     2349.35     97.39 o 
  -7  13   3       33.06       28.85     35.85 o 
  -6  13   3       50.99       80.12     26.08 o 
  -5  13   3      285.46      237.83     17.51 o 
  -4  13   3      276.82      267.55     17.55 o 
  -3  13   3      235.26      283.39     18.87 o 
  -2  13   3     3968.19     3841.84     95.13 o 
  -1  13   3       48.94       49.91      8.31 o 
   0  13   3        6.13        3.66      5.08 o 
   1  13   3       36.04       35.91      5.39 o 
   2  13   3     3507.88     3492.09     63.82 o 
   3  13   3      249.82      359.73     16.17 o 
   4  13   3      341.44      361.09     17.26 o 
   5  13   3      420.66      374.84     40.59 o 
   6  13   3       42.01       73.57     15.21 o 
   7  13   3       28.19       48.14     32.68 o 
   8  13   3     2251.53     2149.02    105.44 o 
   9  13   3      239.57      209.47     20.01 o 
  10  13   3      177.94      154.26     16.33 o 
  11  13   3      497.87      363.04     42.53 o 
  12  13   3      220.33      201.04     14.90 o 
 -11  14   3      203.91      180.85     32.36 o 
 -10  14   3        3.65       19.97     24.59 o 
  -9  14   3      115.67      186.64     18.20 o 
  -8  14   3       85.11      112.73     23.83 o 
  -7  14   3      953.88      869.27     64.29 o 
  -6  14   3      219.03      223.49     12.87 o 
  -5  14   3      570.58      626.75     27.39 o 
  -4  14   3      168.93      242.11     34.33 o 
  -3  14   3       31.34      116.83     51.21 o 
  -2  14   3      251.62      282.54     32.36 o 
  -1  14   3     1073.90      953.51     35.51 o 
   0  14   3      625.74      576.12     23.98 o 
   1  14   3     1152.20     1368.10     34.94 o 
   2  14   3      188.49      183.91     20.35 o 
   3  14   3       16.34       15.41      1.74 o 
   4  14   3      192.22      241.31     35.05 o 
   5  14   3      594.08      550.04     56.19 o 
   6  14   3      197.43      277.77     25.40 o 
   7  14   3     1075.09      970.08    119.91 o 
   8  14   3      120.74      152.24     26.36 o 
   9  14   3      124.02      160.10     33.60 o 
  10  14   3        2.47       18.64      8.75 o 
  11  14   3      188.20      165.09     46.87 o 
  -9  15   3      601.97      621.49     42.80 o 
  -8  15   3      215.28      310.66     34.62 o 
  -7  15   3       95.12       92.87      9.34 o 
  -6  15   3      726.35      577.29     39.50 o 
  -5  15   3      392.67      416.43     23.73 o 
  -4  15   3      198.11      197.60     35.32 o 
  -3  15   3      964.73     1072.73    103.33 o 
  -2  15   3      184.88      161.17     14.65 o 
  -1  15   3      505.78      498.32     41.59 o 
   0  15   3        8.89       37.67     17.27 o 
   1  15   3      480.91      460.15     45.21 o 
   2  15   3      131.64      135.15     18.18 o 
   3  15   3      913.22      897.92     11.28 o 
   4  15   3      182.82      260.25     34.71 o 
   5  15   3      416.34      434.25     14.81 o 
   6  15   3      785.37      604.25     17.88 o 
   7  15   3       67.08       69.99      6.13 o 
   8  15   3      203.29      178.24     14.70 o 
   9  15   3      581.51      589.34     25.21 o 
  -8  16   3      435.09      490.45     43.78 o 
  -7  16   3      131.48      184.43     38.17 o 
  -6  16   3      126.18      138.90     59.94 o 
  -5  16   3      516.96      560.24     43.26 o 
  -4  16   3      581.07      566.62     16.24 o 
  -3  16   3       99.32      124.15     34.37 o 
  -2  16   3      593.86      555.64     43.03 o 
  -1  16   3      326.86      345.66     22.14 o 
   0  16   3       61.27       51.15     10.25 o 
   1  16   3      350.67      416.03     31.29 o 
   2  16   3      645.65      599.69     24.79 o 
   3  16   3      101.48      111.52     22.00 o 
   4  16   3      631.37      598.13     33.93 o 
   5  16   3      509.12      458.07     49.73 o 
   6  16   3      120.50      138.13     36.52 o 
   7  16   3      150.57      143.09     20.75 o 
   8  16   3      377.71      341.39     22.89 o 
  -5  17   3      202.93      292.85     27.05 o 
  -4  17   3      115.17      171.85     31.14 o 
  -3  17   3      266.12      298.29     27.59 o 
  -2  17   3       73.44      132.25     25.34 o 
  -1  17   3      174.06      144.25     29.30 o 
   0  17   3        0.48       11.82     22.80 o 
   1  17   3      189.74      178.26     17.56 o 
   2  17   3       69.16      100.18     27.26 o 
   3  17   3      268.50      232.99     45.69 o 
   4  17   3      117.55      156.59     14.51 o 
   5  17   3      196.03      258.21     33.72 o 
   0   1   4      420.37      451.65     31.64 o 
   1   1   4     9153.87     9925.60    208.72 o 
  -1   2   4     6391.37     6255.65    125.85 o 
   0   2   4     4305.56     4035.66     44.77 o 
   1   2   4     6390.00     6163.85     28.93 o 
   2   2   4     9463.34     9573.99    131.84 o 
  -2   3   4    10321.90     9957.61    205.55 o 
  -1   3   4    46429.27    46260.67     67.56 o 
   0   3   4   100018.76    97467.51    828.74 o 
   1   3   4    46312.59    46533.70     80.90 o 
   2   3   4    10466.15    10475.46    333.44 o 
   3   3   4    31215.88    31074.15    267.51 o 
  -3   4   4       86.57      105.33     11.26 o 
  -2   4   4     8101.45     7967.13     92.92 o 
  -1   4   4    29590.64    30056.61    262.68 o 
   0   4   4     6528.17     7213.77    101.56 o 
   1   4   4    30091.93    30704.52    255.09 o 
   2   4   4     8961.07     8983.63    231.65 o 
   3   4   4       93.53      106.85      2.55 o 
   4   4   4     9486.59     9284.26    100.34 o 
  -4   5   4     6555.70     6663.19     88.03 o 
  -3   5   4      450.48      455.47     11.71 o 
  -2   5   4     2912.99     2902.81    101.80 o 
  -1   5   4    11515.02    12621.75     77.89 o 
   0   5   4     1722.39     1771.60     40.31 o 
   1   5   4     9548.81     9594.34    328.35 o 
   2   5   4     3125.74     3099.64     23.17 o 
   3   5   4      499.98      451.72      7.20 o 
   4   5   4     6676.64     6889.83     83.68 o 
   5   5   4    10109.76     9354.78     32.02 o 
  -5   6   4     3182.80     2940.73     61.45 o 
  -4   6   4     2881.01     2798.13     22.09 o 
  -3   6   4     3364.55     3624.95     46.14 o 
  -2   6   4     2816.01     2833.46     61.09 o 
  -1   6   4     4955.77     4610.83     41.47 o 
   0   6   4    40131.32    40770.96    190.12 o 
   1   6   4     5071.49     4827.03     42.48 o 
   2   6   4     2996.65     3014.05     22.66 o 
   3   6   4     3210.01     3291.27     31.45 o 
   4   6   4     3385.89     3512.12     68.20 o 
   5   6   4     3288.18     3058.57    100.11 o 
   6   6   4    10626.84    10274.79    335.04 o 
  -6   7   4      425.32      398.88     26.22 o 
  -5   7   4     1721.79     1782.14     43.65 o 
  -4   7   4     6151.80     6017.36    112.79 o 
  -3   7   4    12688.24    11897.25     72.60 o 
  -2   7   4     3057.59     3271.68    137.14 o 
  -1   7   4     1696.89     2059.69     85.22 o 
   0   7   4     1816.26     2048.55    112.65 o 
   1   7   4     1855.28     2017.52     40.74 o 
   2   7   4     2858.49     2990.90    131.12 o 
   3   7   4    12549.40    11377.74    322.03 o 
   4   7   4     6515.92     6366.02     57.14 o 
   5   7   4     1585.14     1755.88     30.17 o 
   6   7   4      476.35      494.56     23.78 o 
   7   7   4       19.12       53.90     14.24 o 
  -7   8   4      172.49      183.33     13.67 o 
  -6   8   4     1490.18     1789.69    113.80 o 
  -5   8   4     1744.58     1704.06    133.16 o 
  -4   8   4     1083.48     1059.02     35.78 o 
  -3   8   4      463.98      484.46     38.89 o 
  -2   8   4     3647.22     3762.33     32.74 o 
  -1   8   4     1087.86     1251.25     38.30 o 
   0   8   4       89.49       47.43      2.74 o 
   1   8   4     1253.86     1307.40    131.78 o 
   2   8   4     3898.97     3989.52     46.32 o 
   3   8   4      438.36      547.74     20.01 o 
   4   8   4     1485.93     1518.30     78.67 o 
   5   8   4     1544.05     1517.30     49.98 o 
   6   8   4     1457.19     1606.72     48.24 o 
   7   8   4      147.35      183.97     22.36 o 
   8   8   4     2970.28     2671.87     57.58 o 
  -8   9   4      701.85      653.46     21.51 o 
  -7   9   4     3164.41     3192.96     33.82 o 
  -6   9   4     1084.22     1053.51     28.68 o 
  -5   9   4      254.52      319.06     20.15 o 
  -4   9   4     1912.83     2084.71    113.33 o 
  -3   9   4     5485.29     5641.93     87.40 o 
  -2   9   4      463.68      525.69     14.93 o 
  -1   9   4     2315.64     2432.73     99.82 o 
   0   9   4     3300.39     3384.52    127.86 o 
   1   9   4     2367.77     2387.33     25.11 o 
   2   9   4      393.52      427.44     34.34 o 
   3   9   4     5869.29     5993.72    100.40 o 
   4   9   4     1783.45     1871.07     22.76 o 
   5   9   4      257.59      248.56     23.80 o 
   6   9   4     1031.74     1022.39     63.31 o 
   7   9   4     3156.05     2878.31     96.46 o 
   8   9   4      768.64      688.83     26.05 o 
   9   9   4     2178.46     2291.22     70.88 o 
  -9  10   4      924.76      849.11     57.24 o 
  -8  10   4       91.05      174.28     25.53 o 
  -7  10   4     2855.64     2934.05     85.61 o 
  -6  10   4     2779.45     2745.97     15.19 o 
  -5  10   4      113.89      146.89     17.72 o 
  -4  10   4      460.20      483.15     21.52 o 
  -3  10   4      105.31      121.63     17.44 o 
  -2  10   4     1046.28     1044.04     19.39 o 
  -1  10   4     2304.52     2300.14    112.88 o 
   0  10   4     7319.62     7099.64     46.45 o 
   1  10   4     2335.04     2569.03     53.27 o 
   2  10   4     1050.08     1031.19     34.92 o 
   3  10   4      100.38      103.39     19.16 o 
   4  10   4      421.37      398.86     18.84 o 
   5  10   4      127.23      117.82      8.07 o 
   6  10   4     2775.50     2887.10     73.43 o 
   7  10   4     2533.35     2841.71     97.84 o 
   8  10   4       63.71       52.28     19.20 o 
   9  10   4      938.67      990.00     57.55 o 
  10  10   4     3402.02     3142.50     58.78 o 
 -10  11   4      462.78      390.36     42.46 o 
  -9  11   4      316.08      470.78     26.06 o 
  -8  11   4      309.73      353.71     30.12 o 
  -7  11   4       14.53       18.31      6.71 o 
  -6  11   4      102.21       96.30      6.05 o 
  -5  11   4      483.94      476.52      9.99 o 
  -4  11   4      330.74      285.87     10.44 o 
  -3  11   4       27.03       36.03      5.49 o 
  -2  11   4     2651.29     2561.14     43.69 o 
  -1  11   4     1928.82     1731.11     64.42 o 
   0  11   4      118.24      122.71     39.77 o 
   1  11   4     1735.69     1601.49    105.70 o 
   2  11   4     2612.60     2408.04     44.38 o 
   3  11   4       36.64       59.11     11.48 o 
   4  11   4      456.83      550.41     27.09 o 
   5  11   4      197.55      186.94      8.96 o 
   6  11   4      146.34      203.01     39.41 o 
   7  11   4       24.21       36.72     29.60 o 
   8  11   4      333.14      409.37     24.12 o 
   9  11   4      312.06      363.13     27.52 o 
  10  11   4      452.31      412.56     17.02 o 
  11  11   4      287.28      326.07     39.50 o 
 -11  12   4      164.80      166.86     33.10 o 
 -10  12   4      417.41      401.17     42.84 o 
  -9  12   4      684.09      605.90     23.49 o 
  -8  12   4       58.09       37.51      3.65 o 
  -7  12   4       64.39      123.17     31.02 o 
  -6  12   4     4358.46     4273.15     77.79 o 
  -5  12   4      623.22      558.65     38.86 o 
  -4  12   4      484.08      525.23     37.45 o 
  -3  12   4      113.96      220.07     21.72 o 
  -2  12   4       69.79      104.73     49.57 o 
  -1  12   4     1479.57     1711.39     34.32 o 
   0  12   4    22181.76    21347.63     83.59 o 
   1  12   4     1550.72     1360.25     39.01 o 
   2  12   4       79.11      201.21     21.60 o 
   3  12   4      149.95      320.50     31.93 o 
   4  12   4      560.76      589.50     22.13 o 
   5  12   4      548.34      520.72     43.94 o 
   6  12   4     4342.35     4011.32    126.47 o 
   7  12   4       66.84      146.99     42.04 o 
   8  12   4       55.26       38.56      6.52 o 
   9  12   4      748.30      689.26     26.48 o 
  10  12   4      439.56      380.81     22.63 o 
  11  12   4      171.79      140.22     33.19 o 
  12  12   4      644.10      600.87     64.02 o 
 -12  13   4       57.29       55.88      6.04 o 
 -11  13   4        2.12        4.89     17.18 o 
 -10  13   4      773.82      828.21     45.91 o 
  -9  13   4     1782.14     2029.68     61.98 o 
  -8  13   4       13.35       57.71     39.10 o 
  -7  13   4      195.47      227.61     26.49 o 
  -6  13   4      685.98      671.82     13.59 o 
  -5  13   4        5.57       31.90     17.51 o 
  -4  13   4      188.92      231.58     12.13 o 
  -3  13   4     5512.51     5327.19     74.70 o 
  -2  13   4     1569.21     1487.45     31.91 o 
  -1  13   4      478.50      458.22     24.29 o 
   0  13   4        3.68        5.45      5.52 o 
   1  13   4      512.27      553.71     40.72 o 
   2  13   4     1490.03     1517.17    134.52 o 
   3  13   4     5491.68     5065.26     71.62 o 
   4  13   4      174.10      215.88     15.36 o 
   5  13   4        7.30       14.02      4.06 o 
   6  13   4      682.51      691.72     24.03 o 
   7  13   4      267.32      333.27     28.12 o 
   8  13   4       16.27       22.76      7.30 o 
   9  13   4     1777.53     1752.41    163.07 o 
  10  13   4      819.51      789.06     99.16 o 
  11  13   4        4.29       10.11     10.06 o 
  12  13   4       58.70      130.86     27.77 o 
 -11  14   4      115.88      192.97     24.76 o 
 -10  14   4      137.22      177.11     36.42 o 
  -9  14   4       39.29       46.69     32.52 o 
  -8  14   4      300.88      280.37     34.88 o 
  -7  14   4      305.66      298.61     16.41 o 
  -6  14   4      217.16      340.05     45.15 o 
  -5  14   4      276.47      274.49     54.43 o 
  -4  14   4      326.95      312.69     36.55 o 
  -3  14   4       72.72       65.16      4.62 o 
  -2  14   4      600.16      605.69     29.73 o 
  -1  14   4      215.50      268.41     28.96 o 
   0  14   4       22.20       10.65      5.83 o 
   1  14   4      136.49      244.42     27.22 o 
   2  14   4      553.81      484.52     14.28 o 
   3  14   4       78.55       75.39     10.57 o 
   4  14   4      208.55      273.80     26.92 o 
   5  14   4      272.75      295.00     31.85 o 
   6  14   4      198.93      258.00     18.87 o 
   7  14   4      291.84      334.47     24.69 o 
   8  14   4      397.67      330.72     37.86 o 
   9  14   4       57.13       56.10      8.65 o 
  10  14   4      129.86      117.10     25.93 o 
  11  14   4      115.80      133.19     12.49 o 
  -9  15   4       66.67      114.74     27.98 o 
  -8  15   4      247.73      281.36     33.37 o 
  -7  15   4      309.93      393.10     69.46 o 
  -6  15   4       90.05       72.30     15.85 o 
  -5  15   4       38.53       32.26      9.65 o 
  -4  15   4      131.74      204.14     46.60 o 
  -3  15   4      334.94      341.95     56.45 o 
  -2  15   4       62.24       84.67      7.59 o 
  -1  15   4      486.56      498.71     34.90 o 
   0  15   4       24.06       40.08      5.70 o 
   1  15   4      482.96      599.99     49.55 o 
   2  15   4       90.15      169.39     18.00 o 
   3  15   4      337.35      343.70     15.92 o 
   4  15   4       95.37      112.85     21.65 o 
   5  15   4       56.09      108.17     19.17 o 
   6  15   4       66.30       68.98     17.32 o 
   7  15   4      330.58      386.05     42.62 o 
   8  15   4      259.40      254.15     41.13 o 
   9  15   4       55.42      144.76     32.67 o 
  -8  16   4       48.13       47.47     48.94 o 
  -7  16   4      362.23      455.74     29.53 o 
  -6  16   4      440.17      491.52     57.83 o 
  -5  16   4       34.97       86.36     40.60 o 
  -4  16   4      313.10      409.35     39.98 o 
  -3  16   4       42.31       52.10     22.89 o 
  -2  16   4      325.90      269.88     58.48 o 
  -1  16   4      331.59      347.57     50.29 o 
   0  16   4      318.05      312.67     15.01 o 
   1  16   4      358.29      410.26     43.25 o 
   2  16   4      343.44      407.26     33.15 o 
   3  16   4       39.45       53.21     16.95 o 
   4  16   4      316.34      377.53     25.42 o 
   5  16   4       44.53      102.12     29.27 o 
   6  16   4      483.96      567.97     47.10 o 
   7  16   4      362.34      406.15     36.68 o 
   8  16   4       45.81       31.13     25.59 o 
  -5  17   4      139.32      100.53     22.48 o 
  -4  17   4      274.54      245.56     28.73 o 
  -3  17   4       58.56       65.01     10.47 o 
  -2  17   4      182.59      163.76     13.53 o 
  -1  17   4      192.20      255.82     32.13 o 
   0  17   4        8.17       12.58     10.64 o 
   1  17   4      250.73      192.40     46.58 o 
   2  17   4      190.82      212.27     40.52 o 
   3  17   4       61.04       79.26     12.45 o 
   4  17   4      319.95      374.26     28.50 o 
   5  17   4      143.86      179.16     32.49 o 
   0   1   5     7727.88     7811.08     75.15 o 
   1   1   5     1079.99     1199.74     40.41 o 
  -1   2   5     7417.54     7147.41     40.77 o 
   0   2   5     7263.15     7025.64     41.28 o 
   1   2   5     7930.53     7830.92     29.59 o 
   2   2   5     9573.81    10083.51    283.99 o 
  -2   3   5    41354.24    39958.71     66.14 o 
  -1   3   5    32678.80    31729.29    622.43 o 
   0   3   5      204.77      170.73     16.38 o 
   1   3   5    32114.51    31736.54    181.76 o 
   2   3   5    40571.15    39279.86    418.13 o 
   3   3   5     4118.04     3680.05     28.50 o 
  -3   4   5     1578.86     1628.31     82.90 o 
  -2   4   5    39984.84    39599.46    251.09 o 
  -1   4   5     8395.99     8249.75     42.49 o 
   0   4   5      180.54      245.24     15.42 o 
   1   4   5     7150.49     6972.23    178.33 o 
   2   4   5    41011.54    40243.12    236.84 o 
   3   4   5     1585.76     1422.06     33.55 o 
   4   4   5     8190.00     7718.83    114.55 o 
  -4   5   5     1158.10     1276.46     21.95 o 
  -3   5   5      979.69     1144.87     85.31 o 
  -2   5   5     9507.32     9041.50    114.71 o 
  -1   5   5    11954.50    13731.98    190.98 o 
   0   5   5      544.02      551.08     11.18 o 
   1   5   5    10790.16    11649.95     94.64 o 
   2   5   5     9613.78     9115.91     40.90 o 
   3   5   5     1385.75     1542.62    128.39 o 
   4   5   5     1245.89     1465.72     35.77 o 
   5   5   5      239.36      287.96     19.07 o 
  -5   6   5     3282.99     3390.97     25.01 o 
  -4   6   5     1424.18     1774.05     47.41 o 
  -3   6   5     1579.80     1865.30     75.69 o 
  -2   6   5     7990.86     7717.31     30.99 o 
  -1   6   5    12707.52    12482.98    336.81 o 
   0   6   5     3866.77     3894.50    102.41 o 
   1   6   5    12018.48    12150.65    299.80 o 
   2   6   5     8475.87     8634.41    143.59 o 
   3   6   5     1840.77     2156.16     56.07 o 
   4   6   5     1560.63     1752.26     21.70 o 
   5   6   5     3397.41     3599.57     43.01 o 
   6   6   5      378.63      449.09     72.19 o 
  -6   7   5      123.96      123.18     28.35 o 
  -5   7   5      563.23      469.33     46.22 o 
  -4   7   5     7838.64     7594.52     55.90 o 
  -3   7   5     4808.84     5224.52     81.37 o 
  -2   7   5     6340.39     6142.23    109.37 o 
  -1   7   5      652.74      704.54     29.18 o 
   0   7   5      463.99      386.30     30.07 o 
   1   7   5      968.21     1120.44     26.49 o 
   2   7   5     6329.91     6296.39     32.22 o 
   3   7   5     4758.63     4944.85     58.67 o 
   4   7   5     8108.48     8052.48     43.90 o 
   5   7   5      430.76      424.44     33.05 o 
   6   7   5       71.55      120.05     14.96 o 
   7   7   5     1112.20     1333.58    112.74 o 
  -7   8   5     4127.52     4496.47     32.70 o 
  -6   8   5     1426.32     1433.21     69.79 o 
  -5   8   5      447.45      531.95     28.16 o 
  -4   8   5     1685.40     1460.29     24.99 o 
  -3   8   5     2893.43     2602.82    150.77 o 
  -2   8   5      489.98      429.43     20.39 o 
  -1   8   5      770.05      796.16     15.44 o 
   0   8   5        3.54       15.38      4.93 o 
   1   8   5      756.32      821.54     23.95 o 
   2   8   5      411.99      408.74     18.68 o 
   3   8   5     3091.50     2865.45     96.34 o 
   4   8   5     1804.73     1818.54     51.97 o 
   5   8   5      414.96      442.36     14.34 o 
   6   8   5     1271.70     1283.92     49.52 o 
   7   8   5     3973.13     4114.78     47.57 o 
   8   8   5       16.99       32.83     33.04 o 
  -8   9   5      541.28      556.02     26.71 o 
  -7   9   5     2147.27     2308.52     56.33 o 
  -6   9   5     2396.51     2324.49     94.65 o 
  -5   9   5     2806.03     2776.94     75.57 o 
  -4   9   5     1151.83     1317.52     39.71 o 
  -3   9   5      928.33      907.57     36.11 o 
  -2   9   5      914.90      897.45     15.36 o 
  -1   9   5     7942.73     7807.77     85.41 o 
   0   9   5      804.90      686.53     31.63 o 
   1   9   5     8065.46     7649.17     27.79 o 
   2   9   5      780.28      802.65     30.85 o 
   3   9   5      811.66      796.64     20.36 o 
   4   9   5     1342.92     1465.54    139.54 o 
   5   9   5     2632.17     2775.55     57.35 o 
   6   9   5     2319.09     1975.81    117.55 o 
   7   9   5     2207.15     2117.18    154.75 o 
   8   9   5      575.40      548.00     22.19 o 
   9   9   5     1151.98     1425.92     42.69 o 
  -9  10   5      782.59      842.10     41.26 o 
  -8  10   5       52.05       46.64      5.79 o 
  -7  10   5     1957.99     1987.31     68.99 o 
  -6  10   5      556.75      581.64     22.48 o 
  -5  10   5     1442.63     1448.10     86.15 o 
  -4  10   5     1952.79     1852.91     47.22 o 
  -3  10   5      492.68      617.30     29.67 o 
  -2  10   5     3095.90     2889.64     41.01 o 
  -1  10   5     3335.17     3289.81     51.26 o 
   0  10   5      905.80     1151.78     20.84 o 
   1  10   5     3078.07     2990.93     38.18 o 
   2  10   5     3012.77     2993.52     64.45 o 
   3  10   5      443.61      619.46     29.13 o 
   4  10   5     1782.35     1628.65     21.54 o 
   5  10   5     1550.62     1618.00     80.90 o 
   6  10   5      605.63      624.64     23.79 o 
   7  10   5     1711.74     1720.33     50.01 o 
   8  10   5       10.15       47.86     17.25 o 
   9  10   5      741.97      663.67     54.97 o 
  10  10   5      893.31      816.72     48.45 o 
 -10  11   5      922.99      936.69     50.92 o 
  -9  11   5      599.03      563.09     22.10 o 
  -8  11   5      123.65       90.49      6.10 o 
  -7  11   5      511.86      450.48     47.50 o 
  -6  11   5      284.32      370.09     31.99 o 
  -5  11   5      363.52      361.59     25.53 o 
  -4  11   5     2454.19     2801.02     40.95 o 
  -3  11   5     2504.94     2409.15    128.67 o 
  -2  11   5      445.25      431.81     40.05 o 
  -1  11   5      473.71      394.74     13.37 o 
   0  11   5      603.96      518.75     43.69 o 
   1  11   5      452.30      472.76     16.71 o 
   2  11   5      470.16      523.89     24.93 o 
   3  11   5     2502.06     2407.91     56.67 o 
   4  11   5     2269.51     2439.80    104.44 o 
   5  11   5      302.02      333.47     15.55 o 
   6  11   5      243.57      245.52     38.53 o 
   7  11   5      366.34      332.70     22.81 o 
   8  11   5      125.01      143.48     30.21 o 
   9  11   5      601.91      548.67     11.86 o 
  10  11   5      783.65      790.42     36.72 o 
  11  11   5      427.74      520.55     41.15 o 
 -11  12   5       22.01       20.37      9.17 o 
 -10  12   5     1113.26     1002.45     47.77 o 
  -9  12   5      460.42      375.10     22.64 o 
  -8  12   5      201.59      230.18     32.15 o 
  -7  12   5      474.65      477.97     27.96 o 
  -6  12   5     1475.07     1578.84     33.51 o 
  -5  12   5      225.87      252.11     25.06 o 
  -4  12   5      474.97      509.30     23.38 o 
  -3  12   5     1202.50     1045.61     22.96 o 
  -2  12   5      211.48      227.87     13.41 o 
  -1  12   5      827.48      877.02     36.09 o 
   0  12   5    11101.48    10608.01    126.60 o 
   1  12   5      860.71      858.02     16.33 o 
   2  12   5      212.19      319.49     27.11 o 
   3  12   5     1383.39     1141.30     83.45 o 
   4  12   5      605.78      715.19     20.18 o 
   5  12   5      239.15      275.94     23.77 o 
   6  12   5     1624.42     1582.34     80.37 o 
   7  12   5      487.25      436.41     20.55 o 
   8  12   5      198.15      207.97     37.44 o 
   9  12   5      603.92      555.98     23.44 o 
  10  12   5     1072.43      959.72     24.98 o 
  11  12   5       27.66       26.20      8.83 o 
  12  12   5     1430.95     1641.58     85.56 o 
 -12  13   5       91.74       85.12     19.48 o 
 -11  13   5        8.42       15.52     41.52 o 
 -10  13   5      127.65      117.85     13.89 o 
  -9  13   5      230.05      288.03     41.78 o 
  -8  13   5      869.97     1033.48     65.39 o 
  -7  13   5      178.14      260.55     27.06 o 
  -6  13   5       46.88       69.35     29.09 o 
  -5  13   5      201.05      256.63     26.29 o 
  -4  13   5      344.29      393.27     27.98 o 
  -3  13   5      331.09      367.57     40.96 o 
  -2  13   5     1136.46     1085.71    100.49 o 
  -1  13   5     1461.61     1647.46     64.16 o 
   0  13   5       39.65       54.44     15.45 o 
   1  13   5     1502.04     1787.22     42.42 o 
   2  13   5     1006.14      975.19     69.16 o 
   3  13   5      307.38      318.64     23.46 o 
   4  13   5      455.56      419.99     25.37 o 
   5  13   5      266.69      283.19     20.62 o 
   6  13   5       68.38       93.47     16.47 o 
   7  13   5      199.41      281.93     43.39 o 
   8  13   5      837.49     1030.25     54.13 o 
   9  13   5      250.99      312.23     47.03 o 
  10  13   5      146.13      138.82     24.43 o 
  11  13   5        3.62       10.63     11.76 o 
  12  13   5      126.39       91.52      6.23 o 
 -11  14   5      262.38      307.59     41.31 o 
 -10  14   5      214.92      171.38     49.23 o 
  -9  14   5       30.99       35.41     11.03 o 
  -8  14   5       31.11       71.01     12.00 o 
  -7  14   5     1117.75     1101.91     68.07 o 
  -6  14   5       31.28       27.19     18.74 o 
  -5  14   5      412.26      352.79     25.09 o 
  -4  14   5      993.60      974.32     31.18 o 
  -3  14   5      510.83      515.50     50.31 o 
  -2  14   5       54.14       71.71      8.16 o 
  -1  14   5     1448.93     1551.33     47.47 o 
   0  14   5      607.47      547.88     32.09 o 
   1  14   5     1557.10     1618.86    126.03 o 
   2  14   5       31.13       31.66     12.79 o 
   3  14   5      555.46      523.52     10.42 o 
   4  14   5      814.09      711.24     61.09 o 
   5  14   5      376.50      412.17     23.95 o 
   6  14   5       21.86       20.55      6.00 o 
   7  14   5     1162.15     1127.83     53.85 o 
   8  14   5       41.06       65.93      9.85 o 
   9  14   5       26.76       53.46     33.60 o 
  10  14   5      172.29      152.43     25.65 o 
  11  14   5      261.41      227.37     37.27 o 
  -9  15   5      422.66      477.72     32.26 o 
  -8  15   5        5.87        2.14      5.08 o 
  -7  15   5      326.65      307.02     20.38 o 
  -6  15   5      209.38      210.39     43.76 o 
  -5  15   5      406.09      385.24     27.94 o 
  -4  15   5       32.87       55.35     32.28 o 
  -3  15   5      714.12      737.12     19.25 o 
  -2  15   5       55.12      166.92     32.60 o 
  -1  15   5      586.19      649.31     29.17 o 
   0  15   5      815.38      726.42     27.15 o 
   1  15   5      580.36      591.32     28.08 o 
   2  15   5       36.32       78.33     37.21 o 
   3  15   5      685.21      665.16     66.46 o 
   4  15   5       24.27       28.45     17.73 o 
   5  15   5      410.15      430.93     38.62 o 
   6  15   5      242.50      201.06     30.74 o 
   7  15   5      311.54      296.23     43.92 o 
   8  15   5        8.34       12.41     23.08 o 
   9  15   5      443.39      496.21     34.81 o 
  -7  16   5       67.30       78.68     10.33 o 
  -6  16   5       68.61       85.97     34.50 o 
  -5  16   5      441.31      445.00     47.24 o 
  -4  16   5       72.60       67.25     19.22 o 
  -3  16   5      203.13      238.77     51.49 o 
  -2  16   5      705.31      614.80     49.16 o 
  -1  16   5      436.94      442.93     44.03 o 
   0  16   5        7.58       13.60      4.23 o 
   1  16   5      408.49      476.40     22.66 o 
   2  16   5      785.56      758.25     17.34 o 
   3  16   5      183.36      224.68     14.15 o 
   4  16   5       68.41       77.92     11.16 o 
   5  16   5      445.87      533.47     29.40 o 
   6  16   5       78.14       69.05     10.52 o 
   7  16   5       55.82       66.10     52.20 o 
  -5  17   5      124.76      133.81     29.52 o 
  -4  17   5      254.81      328.95     36.72 o 
  -3  17   5      182.39      154.28     17.08 o 
  -2  17   5      536.15      427.22     50.37 o 
  -1  17   5      290.14      278.36     37.53 o 
   0  17   5      249.34      238.38     33.25 o 
   1  17   5      333.59      368.42     21.95 o 
   2  17   5      617.26      490.83     53.19 o 
   3  17   5      191.22      241.11     29.45 o 
   4  17   5      240.74      264.25     19.82 o 
   5  17   5      126.72      110.38      9.46 o 
   0   1   6    15848.97    16023.07    138.42 o 
   1   1   6     5414.37     4880.13     74.02 o 
  -1   2   6    36841.15    36891.69     89.74 o 
   0   2   6      452.37      430.60     31.09 o 
   1   2   6    39025.33    38465.39     86.25 o 
   2   2   6    25483.11    24605.17    144.93 o 
  -2   3   6     1031.44     1712.19     50.08 o 
  -1   3   6     3581.10     3516.84     73.18 o 
   0   3   6      159.56      182.79     13.83 o 
   1   3   6     3368.53     3301.69     73.02 o 
   2   3   6     1108.15     1484.68     67.33 o 
   3   3   6      220.57      253.78     34.01 o 
  -3   4   6     3903.51     4004.48     43.67 o 
  -2   4   6     4098.46     4431.52     93.54 o 
  -1   4   6    28429.65    28074.85    126.75 o 
   0   4   6      343.48      400.77     26.03 o 
   1   4   6    28966.65    28029.24    328.06 o 
   2   4   6     3971.84     4174.63     82.10 o 
   3   4   6     4185.09     4655.70     53.17 o 
   4   4   6     7440.18     8055.74     37.40 o 
  -4   5   6    17022.80    16758.41    298.26 o 
  -3   5   6     5578.52     5766.68     40.38 o 
  -2   5   6    44966.06    44048.33    167.70 o 
  -1   5   6     3085.16     2935.69    101.88 o 
   0   5   6      305.52      484.61     31.25 o 
   1   5   6     2969.55     2964.02     61.64 o 
   2   5   6    42822.69    42164.81    244.11 o 
   3   5   6     5828.74     5710.24     44.21 o 
   4   5   6    16748.55    16228.75    245.20 o 
   5   5   6     3932.29     4132.21     79.18 o 
  -5   6   6      562.93      618.88     19.79 o 
  -4   6   6     1204.00     1496.02     29.22 o 
  -3   6   6    18172.33    16208.16    121.39 o 
  -2   6   6     4701.75     4357.61     99.71 o 
  -1   6   6      934.69      833.85     25.71 o 
   0   6   6    13020.82    12924.19     46.14 o 
   1   6   6      889.06      686.66     23.70 o 
   2   6   6     5109.58     4930.39     50.19 o 
   3   6   6    19672.50    18010.72    312.35 o 
   4   6   6     1357.19     1379.15     38.09 o 
   5   6   6      562.81      695.54     20.60 o 
   6   6   6      108.06      104.84     14.81 o 
  -6   7   6     1303.38     1182.56     52.14 o 
  -5   7   6      800.39      849.17     36.96 o 
  -4   7   6     1863.31     1613.19     38.93 o 
  -3   7   6     2716.04     3036.54     44.23 o 
  -2   7   6      743.35      897.35     15.97 o 
  -1   7   6     3276.76     3165.48    130.59 o 
   0   7   6     1580.41     1384.58     15.96 o 
   1   7   6     2932.03     2855.35     63.49 o 
   2   7   6      576.38      673.22     16.52 o 
   3   7   6     2639.89     2795.08     82.14 o 
   4   7   6     1927.26     1919.39     29.30 o 
   5   7   6      802.02      870.51     19.03 o 
   6   7   6     1391.09     1278.54      9.73 o 
   7   7   6      672.00      575.99     20.14 o 
  -7   8   6     3536.81     3413.11     25.77 o 
  -6   8   6      504.13      495.23     21.50 o 
  -5   8   6    16602.76    16159.43     99.92 o 
  -4   8   6     3935.82     3997.07     41.46 o 
  -3   8   6       86.15      132.49      5.10 o 
  -2   8   6     4522.99     4430.14     98.27 o 
  -1   8   6     8340.54     7760.68     62.43 o 
   0   8   6      264.91      241.83     33.73 o 
   1   8   6     8144.94     7478.24    123.88 o 
   2   8   6     5037.42     4990.83    139.38 o 
   3   8   6       74.01      153.57     19.76 o 
   4   8   6     4029.03     3888.22     37.93 o 
   5   8   6    16451.66    15698.50    443.61 o 
   6   8   6      446.66      460.11     33.20 o 
   7   8   6     3616.14     3400.14     57.65 o 
   8   8   6     4912.33     4844.00     85.37 o 
  -8   9   6      129.36      137.41     12.52 o 
  -7   9   6      747.93      912.10     34.00 o 
  -6   9   6     3062.72     2965.48     27.30 o 
  -5   9   6     2204.64     2295.99     55.93 o 
  -4   9   6     3478.81     3087.21     44.65 o 
  -3   9   6     1134.37     1262.05     23.08 o 
  -2   9   6      227.04      238.47      9.31 o 
  -1   9   6     1720.37     1868.82    110.42 o 
   0   9   6     2610.02     2481.83    121.56 o 
   1   9   6     1720.28     1870.07     80.60 o 
   2   9   6      240.24      263.01     16.67 o 
   3   9   6     1227.07     1420.97     93.81 o 
   4   9   6     3162.38     3053.84    102.93 o 
   5   9   6     2239.28     2140.92     16.92 o 
   6   9   6     3014.89     2901.84     28.90 o 
   7   9   6      680.72      887.08    133.58 o 
   8   9   6      155.36      212.04     32.10 o 
   9   9   6      554.90      569.55     39.24 o 
  -9  10   6      311.26      308.23     12.93 o 
  -8  10   6      625.95      601.46     31.83 o 
  -7  10   6      154.01      216.88     18.68 o 
  -6  10   6      581.67      602.80     30.49 o 
  -5  10   6      890.11      953.39     50.78 o 
  -4  10   6      410.76      325.11     18.94 o 
  -3  10   6     1790.95     1876.81     66.02 o 
  -2  10   6      251.57      306.09     35.48 o 
  -1  10   6     1210.03     1350.26     46.56 o 
   0  10   6      907.97      949.84     19.56 o 
   1  10   6     1187.69     1299.36     25.43 o 
   2  10   6      286.14      309.80     34.16 o 
   3  10   6     1452.02     1511.69     35.94 o 
   4  10   6      465.85      404.65     20.95 o 
   5  10   6      938.57      870.96     94.13 o 
   6  10   6      573.16      548.98     44.15 o 
   7  10   6      106.19      201.86     25.30 o 
   8  10   6      646.26      701.74     40.49 o 
   9  10   6      223.41      241.03     25.46 o 
  10  10   6      353.19      366.79     34.39 o 
 -10  11   6      697.32      641.50     34.39 o 
  -9  11   6     1068.03      950.29     22.07 o 
  -8  11   6     5016.59     4682.88     24.40 o 
  -7  11   6      334.01      371.82     17.90 o 
  -6  11   6      115.72      155.37     19.28 o 
  -5  11   6      392.02      435.79     33.07 o 
  -4  11   6     4496.17     4284.34     26.83 o 
  -3  11   6      353.70      345.58     10.55 o 
  -2  11   6    11605.46    11160.00    186.42 o 
  -1  11   6      404.34      411.41     28.97 o 
   0  11   6       78.15       54.35      9.18 o 
   1  11   6      439.71      435.83     15.45 o 
   2  11   6    12087.95    11811.72    160.92 o 
   3  11   6      359.95      449.20     29.98 o 
   4  11   6     4306.33     4219.29     42.82 o 
   5  11   6      329.02      486.27     32.38 o 
   6  11   6       92.33      159.20     35.25 o 
   7  11   6      427.23      518.59     34.71 o 
   8  11   6     5379.24     4982.15    114.00 o 
   9  11   6     1160.81     1302.78     30.24 o 
  10  11   6      655.46      722.98     25.72 o 
  11  11   6       17.28        9.16      5.50 o 
 -11  12   6      229.79      204.25     37.40 o 
 -10  12   6      556.06      547.29     62.75 o 
  -9  12   6      113.44      135.10     33.32 o 
  -8  12   6      106.31      110.34     41.53 o 
  -7  12   6       89.43      112.35     39.54 o 
  -6  12   6      420.84      479.81     22.66 o 
  -5  12   6      439.95      395.35     60.85 o 
  -4  12   6      633.58      670.37     37.89 o 
  -3  12   6      232.27      312.86     38.83 o 
  -2  12   6      562.74      579.06     45.22 o 
  -1  12   6       38.65       85.51     16.58 o 
   0  12   6        1.06        9.54     22.58 o 
   1  12   6       41.96       72.88     18.34 o 
   2  12   6      533.53      608.06     45.16 o 
   3  12   6      275.12      283.57     26.49 o 
   4  12   6      603.07      732.71     26.58 o 
   5  12   6      500.26      557.26     24.84 o 
   6  12   6      373.61      393.01     18.44 o 
   7  12   6      108.27      100.73     21.20 o 
   8  12   6      110.12       95.22     43.95 o 
   9  12   6      150.31      162.64     20.20 o 
  10  12   6      585.37      625.59     19.03 o 
  11  12   6      205.87      184.09     24.27 o 
  12  12   6      353.57      425.39     34.68 o 
 -12  13   6       17.33       40.37     24.12 o 
 -11  13   6       21.59       31.92      3.93 o 
 -10  13   6      344.65      319.40     33.09 o 
  -9  13   6      407.00      398.76     47.87 o 
  -8  13   6      174.13      157.04     34.20 o 
  -7  13   6      768.84      596.22     19.97 o 
  -6  13   6      720.73      672.03     41.98 o 
  -5  13   6      197.52      243.02     15.52 o 
  -4  13   6      136.01      147.92     45.15 o 
  -3  13   6      291.62      320.33     17.87 o 
  -2  13   6      403.63      383.46     42.65 o 
  -1  13   6      950.73      793.45     31.30 o 
   0  13   6      769.31      670.64     11.87 o 
   1  13   6      891.60      852.10     25.87 o 
   2  13   6      424.69      400.07     26.79 o 
   3  13   6      293.80      344.67     25.25 o 
   4  13   6      109.71      171.59     26.77 o 
   5  13   6      188.45      164.76     28.89 o 
   6  13   6      623.27      528.03     43.14 o 
   7  13   6      765.78      601.99     20.88 o 
   8  13   6      165.86      247.59     31.99 o 
   9  13   6      412.84      407.94     38.97 o 
  10  13   6      272.45      327.48     34.65 o 
  11  13   6       19.67       49.78      8.52 o 
  12  13   6       28.89       39.70     36.94 o 
 -10  14   6      120.18      150.49     13.55 o 
  -9  14   6      155.27      163.30     42.92 o 
  -8  14   6      387.67      385.51     18.08 o 
  -7  14   6      659.43      757.77     43.95 o 
  -6  14   6      106.42      136.40     36.69 o 
  -5  14   6     3994.93     3889.66     79.51 o 
  -4  14   6     1530.29     1898.91     64.12 o 
  -3  14   6       95.30       64.89     11.62 o 
  -2  14   6      591.17      532.72     18.41 o 
  -1  14   6     1823.96     1750.47    140.07 o 
   0  14   6      346.07      324.72     30.67 o 
   1  14   6     2043.37     1903.44    205.85 o 
   2  14   6      635.99      638.77     21.34 o 
   3  14   6       96.66       75.75     17.59 o 
   4  14   6     1472.09     1384.14     42.71 o 
   5  14   6     3782.34     3745.76     37.03 o 
   6  14   6       89.66      125.34     27.59 o 
   7  14   6      668.94      614.30     44.67 o 
   8  14   6      400.30      334.57     56.18 o 
   9  14   6      175.21      160.81     19.73 o 
  10  14   6      112.63      120.09     23.18 o 
  -9  15   6      330.07      450.86     53.50 o 
  -8  15   6      144.14      278.46     53.32 o 
  -7  15   6      633.29      641.67     41.75 o 
  -6  15   6       57.65       44.68      4.53 o 
  -5  15   6      512.60      523.32     37.38 o 
  -4  15   6        4.94        7.41      5.02 o 
  -3  15   6       82.47      168.40     20.59 o 
  -2  15   6      388.76      344.80     27.10 o 
  -1  15   6      731.26      842.89     30.88 o 
   0  15   6      167.63      187.10      5.97 o 
   1  15   6      669.16      754.03     65.81 o 
   2  15   6      366.76      331.69     25.57 o 
   3  15   6       70.34       83.78     11.58 o 
   4  15   6        3.18       47.97     30.12 o 
   5  15   6      502.91      539.74     30.70 o 
   6  15   6       36.58       37.64     49.58 o 
   7  15   6      654.12      662.43     31.51 o 
   8  15   6      129.78      147.16     26.38 o 
   9  15   6      296.12      286.01     27.22 o 
  -7  16   6       96.75      104.36     14.58 o 
  -6  16   6        1.80       17.94      7.26 o 
  -5  16   6       47.09       34.50      5.09 o 
  -4  16   6      391.84      322.36     22.52 o 
  -3  16   6      441.74      418.16     27.13 o 
  -2  16   6       32.76       25.38      8.44 o 
  -1  16   6        1.03        3.35     10.14 o 
   0  16   6        3.71       25.69     18.31 o 
   1  16   6        1.13       38.66     17.97 o 
   2  16   6       55.18       50.25     10.37 o 
   3  16   6      385.88      364.45     30.89 o 
   4  16   6      444.02      392.37     42.38 o 
   5  16   6       43.27       54.74     24.70 o 
   6  16   6        0.96        8.17     38.69 o 
   7  16   6       95.03      148.34     24.86 o 
  -5  17   6       92.22      112.24     38.84 o 
  -4  17   6      440.08      429.29     19.73 o 
  -3  17   6      153.92      153.06     26.43 o 
  -2  17   6     1204.72     1127.46    116.25 o 
  -1  17   6      137.27      166.77     24.05 o 
   0  17   6       10.70       33.82     17.14 o 
   1  17   6      182.36      151.93     12.43 o 
   2  17   6     1374.57     1470.50     39.90 o 
   3  17   6      174.40      264.44     29.05 o 
   4  17   6      460.06      512.27     25.20 o 
   5  17   6       73.59       87.55     23.81 o 
   0   1   7    27200.46    27421.94    254.66 o 
   1   1   7     8745.74     8738.04     56.44 o 
  -1   2   7    12263.33    12491.49    434.37 o 
   0   2   7    13826.00    14336.55    125.52 o 
   1   2   7    13932.94    14480.78    129.88 o 
   2   2   7    11765.66    13038.58    218.13 o 
  -2   3   7     7975.05     7840.62     56.50 o 
  -1   3   7     6726.55     6484.65     41.95 o 
   0   3   7       62.57       26.12     12.59 o 
   1   3   7     6486.88     6285.27    104.27 o 
   2   3   7     7006.70     6938.03     46.22 o 
   3   3   7      870.08      724.12      8.88 o 
  -3   4   7     6303.04     5873.21     96.01 o 
  -2   4   7    12173.68    12816.46    178.27 o 
  -1   4   7     8006.42     8017.81     38.57 o 
   0   4   7      130.23       76.20     24.00 o 
   1   4   7     7567.43     7585.42    127.35 o 
   2   4   7    12291.38    12459.27    132.85 o 
   3   4   7     6596.78     6239.32     47.42 o 
   4   4   7     4194.88     3837.65     27.98 o 
  -4   5   7    15146.35    15059.38    426.44 o 
  -3   5   7    18662.64    18333.62    116.01 o 
  -2   5   7     3583.34     3170.75    132.06 o 
  -1   5   7     6678.08     6046.86     73.72 o 
   0   5   7     1147.06     1133.67    128.62 o 
   1   5   7     6333.08     5916.54     37.11 o 
   2   5   7     3786.25     3202.96     31.83 o 
   3   5   7    18815.78    18322.46    245.44 o 
   4   5   7    15968.73    15677.67    132.12 o 
   5   5   7        5.88       24.39      6.10 o 
  -5   6   7      807.91      777.37     19.81 o 
  -4   6   7     3623.59     3375.38     41.52 o 
  -3   6   7     1922.58     1954.77     52.68 o 
  -2   6   7     1062.94     1175.51     38.64 o 
  -1   6   7     5159.11     5252.92     51.33 o 
   0   6   7     6512.14     6045.15     67.58 o 
   1   6   7     4635.42     4483.02     52.13 o 
   2   6   7     1120.00     1243.98     41.31 o 
   3   6   7     1925.86     2043.81     88.35 o 
   4   6   7     3946.96     3718.83     13.15 o 
   5   6   7     1013.75      993.83     19.31 o 
   6   6   7     1024.52     1099.86     25.19 o 
  -6   7   7      198.33      306.13     19.48 o 
  -5   7   7      137.57      174.56     15.21 o 
  -4   7   7     4085.90     3831.70     27.98 o 
  -3   7   7     9335.55     8776.51     64.08 o 
  -2   7   7    15978.84    15890.53     60.20 o 
  -1   7   7      766.43      557.84     41.10 o 
   0   7   7     2020.07     2168.62     16.43 o 
   1   7   7     1122.35      971.66     75.15 o 
   2   7   7    16364.87    15730.88    152.04 o 
   3   7   7     8960.24     8657.87     74.25 o 
   4   7   7     4449.62     4272.23     67.89 o 
   5   7   7       44.81       53.62      4.48 o 
   6   7   7      305.95      373.92     14.78 o 
   7   7   7     1710.67     1735.33     44.68 o 
  -7   8   7     2942.06     2894.18     78.03 o 
  -6   8   7      697.55      803.26     35.60 o 
  -5   8   7      661.59      710.07     15.22 o 
  -4   8   7     2109.32     2143.48     27.56 o 
  -3   8   7     9916.76     9425.15     18.97 o 
  -2   8   7      379.07      539.76     33.09 o 
  -1   8   7     2612.25     2766.63     99.29 o 
   0   8   7     9329.68     8816.85    207.64 o 
   1   8   7     3029.18     3367.67     47.30 o 
   2   8   7      306.48      350.64      9.55 o 
   3   8   7    10663.77    10096.90    152.59 o 
   4   8   7     2529.71     2716.39     63.58 o 
   5   8   7      650.38      676.21     38.83 o 
   6   8   7      711.21      780.71     18.50 o 
   7   8   7     3175.36     3244.66     85.23 o 
   8   8   7      325.91      342.13     29.79 o 
  -8   9   7      603.01      643.65     23.35 o 
  -7   9   7      804.91      796.02     25.93 o 
  -6   9   7     2567.50     2476.54     27.42 o 
  -5   9   7     1005.30     1089.99     46.88 o 
  -4   9   7     1011.95     1028.04     25.80 o 
  -3   9   7     4334.96     4090.94     36.22 o 
  -2   9   7     2364.14     2169.53     87.52 o 
  -1   9   7     1659.26     1614.68     45.64 o 
   0   9   7     4811.25     4155.95     63.23 o 
   1   9   7     1700.09     1894.52     94.93 o 
   2   9   7     1967.93     1981.32     74.69 o 
   3   9   7     4161.66     4123.50     65.07 o 
   4   9   7     1062.32     1100.84    105.41 o 
   5   9   7     1022.75     1110.22    143.76 o 
   6   9   7     2439.30     2362.60     88.28 o 
   7   9   7      715.96      766.59     23.05 o 
   8   9   7      661.15      808.01     39.71 o 
   9   9   7      997.63     1146.98     54.79 o 
  -9  10   7      826.37      729.63     24.08 o 
  -8  10   7      875.10      830.87     23.13 o 
  -7  10   7      974.55      868.35     78.68 o 
  -6  10   7      555.69      606.03     30.09 o 
  -5  10   7     3266.33     3122.17     23.42 o 
  -4  10   7     1158.91     1154.05     77.74 o 
  -3  10   7      418.54      393.15     51.02 o 
  -2  10   7     3055.48     2871.08     96.02 o 
  -1  10   7     3947.48     3755.46     18.10 o 
   0  10   7      289.03      382.65      9.90 o 
   1  10   7     3735.20     3554.95     68.41 o 
   2  10   7     2800.30     2909.02     56.00 o 
   3  10   7      342.98      301.00     15.38 o 
   4  10   7     1159.60     1313.73     64.46 o 
   5  10   7     3655.22     3521.97    163.60 o 
   6  10   7      618.94      602.68     17.75 o 
   7  10   7      757.56      773.32     30.26 o 
   8  10   7      705.61      654.69     66.12 o 
   9  10   7      720.63      630.30     27.78 o 
  10  10   7      757.18      706.18     22.11 o 
 -10  11   7     2769.19     2743.87     81.62 o 
  -9  11   7      926.18      862.70     36.39 o 
  -8  11   7       64.50       69.23     13.40 o 
  -7  11   7       52.24       54.08     10.52 o 
  -6  11   7      284.92      278.29     13.97 o 
  -5  11   7      242.29      262.21     34.36 o 
  -4  11   7     1557.41     1567.42     43.41 o 
  -3  11   7     1273.30     1492.44     92.80 o 
  -2  11   7      206.89      328.13     32.82 o 
  -1  11   7      164.50      142.37      7.97 o 
   0  11   7       22.53       53.75      8.31 o 
   1  11   7      148.64      137.65     20.21 o 
   2  11   7      260.52      385.91     31.89 o 
   3  11   7     1270.52     1338.46     94.38 o 
   4  11   7     1793.61     1823.08     94.09 o 
   5  11   7      256.02      261.16     35.10 o 
   6  11   7      241.64      326.31     21.94 o 
   7  11   7      109.50      123.99     27.09 o 
   8  11   7       79.68       97.92     62.60 o 
   9  11   7     1036.34      889.72     39.93 o 
  10  11   7     2538.11     2601.96     33.63 o 
  11  11   7      102.61      201.68     33.85 o 
 -11  12   7       30.30       38.80     14.07 o 
 -10  12   7       24.34       28.10     24.01 o 
  -9  12   7      483.06      552.57     41.06 o 
  -8  12   7       68.26       93.43     17.85 o 
  -7  12   7      126.98      235.85     38.40 o 
  -6  12   7      639.33      696.95     75.75 o 
  -5  12   7      671.89      708.96     22.23 o 
  -4  12   7      286.73      388.37     20.74 o 
  -3  12   7      343.11      352.56     17.96 o 
  -2  12   7      486.09      569.27     30.90 o 
  -1  12   7       69.11       76.06     14.77 o 
   0  12   7     2700.60     2895.56    151.45 o 
   1  12   7       31.95       86.11     22.20 o 
   2  12   7      526.59      507.56     18.77 o 
   3  12   7      253.21      189.05     10.29 o 
   4  12   7      333.05      341.20     36.01 o 
   5  12   7      794.65      802.87     19.32 o 
   6  12   7      624.51      662.82     17.36 o 
   7  12   7      140.60      204.91     57.47 o 
   8  12   7       89.89      107.26     32.24 o 
   9  12   7      603.51      484.75     10.24 o 
  10  12   7       26.66       39.31     19.95 o 
  11  12   7       28.59       38.99     27.55 o 
  12  12   7      945.42      943.52     40.51 o 
 -11  13   7      812.43      698.49     24.14 o 
 -10  13   7       94.29       88.90     26.36 o 
  -9  13   7      149.11      128.33      8.45 o 
  -8  13   7     1376.14     1762.61     87.72 o 
  -7  13   7       61.89       44.39     10.96 o 
  -6  13   7      299.76      268.50     44.37 o 
  -5  13   7      507.88      459.06     27.78 o 
  -4  13   7      765.08      831.89     56.94 o 
  -3  13   7      390.29      457.69     26.40 o 
  -2  13   7     1447.29     1411.90    162.69 o 
  -1  13   7      519.95      504.60     34.98 o 
   0  13   7        6.46       44.01     16.68 o 
   1  13   7      464.12      456.96     14.39 o 
   2  13   7     1242.09     1334.69     81.40 o 
   3  13   7      424.72      507.52     16.73 o 
   4  13   7      725.41      669.17     17.23 o 
   5  13   7      428.18      436.31     24.63 o 
   6  13   7      311.10      302.64     45.72 o 
   7  13   7       45.19       68.88     25.30 o 
   8  13   7     1275.92     1256.67    146.62 o 
   9  13   7      160.30      183.03     39.21 o 
  10  13   7      124.97      228.14     39.65 o 
  11  13   7      897.73      694.27     23.04 o 
 -10  14   7        8.20       27.69     37.90 o 
  -9  14   7      156.36      212.03     34.73 o 
  -8  14   7      244.85      315.42     30.83 o 
  -7  14   7      502.43      484.84     28.51 o 
  -6  14   7      116.04      115.09     10.54 o 
  -5  14   7     1073.79     1057.46     43.01 o 
  -4  14   7      143.61      165.19     51.97 o 
  -3  14   7       34.00       59.34     42.11 o 
  -2  14   7       71.46       58.31     16.42 o 
  -1  14   7      728.44      871.05     42.46 o 
   0  14   7     1085.93     1027.61     72.11 o 
   1  14   7      856.01      976.19     35.90 o 
   2  14   7       61.55       60.07     17.34 o 
   3  14   7       27.93       58.78     12.35 o 
   4  14   7       95.12      121.67     18.39 o 
   5  14   7     1106.30     1020.85     16.85 o 
   6  14   7       91.44      112.49     21.00 o 
   7  14   7      587.95      632.39     50.93 o 
   8  14   7      266.13      233.41     22.16 o 
   9  14   7      164.93      129.39     19.75 o 
  10  14   7       22.88       29.61     13.61 o 
  -9  15   7      225.81      309.89     47.53 o 
  -8  15   7      118.27      107.36     28.87 o 
  -7  15   7      364.35      432.85     30.68 o 
  -6  15   7      844.97      692.94     24.67 o 
  -5  15   7      100.17      117.52     18.71 o 
  -4  15   7      507.63      495.46     27.10 o 
  -3  15   7      815.73      785.94     26.58 o 
  -2  15   7      151.13      205.05     36.62 o 
  -1  15   7      488.12      525.47     20.92 o 
   0  15   7       13.11       18.61      7.47 o 
   1  15   7      447.77      469.75     22.35 o 
   2  15   7      144.53      144.68      6.15 o 
   3  15   7      902.10      830.23     24.12 o 
   4  15   7      488.83      465.49     36.22 o 
   5  15   7      105.64      159.08     29.49 o 
   6  15   7      832.96      688.91     20.02 o 
   7  15   7      317.40      304.57     21.60 o 
   8  15   7      114.30      106.31     16.12 o 
   9  15   7      219.22      239.31     27.17 o 
  -7  16   7      149.15      183.34     56.67 o 
  -6  16   7      108.98      160.34     37.92 o 
  -5  16   7      236.43      275.95     38.38 o 
  -4  16   7      553.27      517.47     25.89 o 
  -3  16   7       29.73       39.10     15.17 o 
  -2  16   7      168.78      163.36      6.94 o 
  -1  16   7      153.51      254.43     23.83 o 
   0  16   7       17.29       40.37     41.83 o 
   1  16   7      199.91      257.53     25.14 o 
   2  16   7      167.65      325.02     50.28 o 
   3  16   7       30.32       41.40     25.55 o 
   4  16   7      552.18      530.35     23.12 o 
   5  16   7      216.23      330.32     38.01 o 
   6  16   7      103.88       92.85      6.53 o 
   7  16   7      129.09      105.44     14.61 o 
  -4  17   7      468.56      456.37     13.25 o 
  -3  17   7       10.15       86.03     29.01 o 
  -2  17   7      269.40      253.80     10.24 o 
  -1  17   7      153.27      107.76     10.88 o 
   0  17   7      222.54      179.63     40.30 o 
   1  17   7      197.90      182.66     22.21 o 
   2  17   7      335.14      413.77     27.73 o 
   3  17   7        5.76       27.53     11.16 o 
   4  17   7      446.64      525.55     40.68 o 
   0   0   8   328314.38   319468.56     21.03 o 
   0   1   8    11972.57    12700.26     47.46 o 
   1   1   8    16729.63    16443.06    318.24 o 
  -1   2   8     7771.06     7778.88     29.99 o 
   0   2   8     2176.36     2573.83     43.57 o 
   1   2   8     7647.17     7419.34     73.21 o 
   2   2   8      214.35      170.69     16.22 o 
  -2   3   8      564.22      753.26     42.74 o 
  -1   3   8    13380.24    13119.58    168.86 o 
   0   3   8    11729.65    11969.46    275.90 o 
   1   3   8    13426.02    13259.37    232.80 o 
   2   3   8      618.89      664.98     41.59 o 
   3   3   8    24045.69    23422.87    192.49 o 
  -3   4   8     2290.59     2344.06     59.28 o 
  -2   4   8     1998.84     2304.30     84.29 o 
  -1   4   8     8346.49     8533.72     52.92 o 
   0   4   8    12455.00    12481.35    198.78 o 
   1   4   8     8688.62     8695.06     99.17 o 
   2   4   8     2056.82     2170.15      9.89 o 
   3   4   8     2360.19     2286.33     35.10 o 
   4   4   8     4269.17     3757.47     38.84 o 
  -4   5   8     3443.66     3367.15     17.55 o 
  -3   5   8      324.46      348.87     22.25 o 
  -2   5   8     8984.44     9107.55     49.29 o 
  -1   5   8     4579.15     4277.05     87.60 o 
   0   5   8       41.21       67.17     25.92 o 
   1   5   8     3963.41     3768.21     59.03 o 
   2   5   8     8945.81     8915.04     79.25 o 
   3   5   8      315.95      318.10      8.12 o 
   4   5   8     3510.10     3549.27     31.28 o 
   5   5   8    15090.67    14372.25     27.55 o 
  -5   6   8     1594.29     1888.58     35.10 o 
  -4   6   8     2825.30     3049.38     54.81 o 
  -3   6   8     2778.56     2748.23     28.77 o 
  -2   6   8     3697.98     3971.84    116.07 o 
  -1   6   8     8663.08     8405.20    133.35 o 
   0   6   8    35643.77    34814.83    322.68 o 
   1   6   8     9099.52     9065.81     63.47 o 
   2   6   8     3853.25     3967.30     45.21 o 
   3   6   8     2845.26     2856.70    101.71 o 
   4   6   8     3154.03     3029.75     57.40 o 
   5   6   8     1471.92     1575.88     33.17 o 
   6   6   8    11708.06    11444.06    375.89 o 
  -6   7   8     1820.98     1652.25     73.96 o 
  -5   7   8       76.18       72.81     10.70 o 
  -4   7   8     2654.79     2730.57     72.01 o 
  -3   7   8    13965.64    13074.76    465.44 o 
  -2   7   8     1321.70     1204.40     12.89 o 
  -1   7   8      349.87      381.63     21.71 o 
   0   7   8     1791.14     1715.83     41.67 o 
   1   7   8      350.38      321.39     40.83 o 
   2   7   8     1162.30     1059.82     43.10 o 
   3   7   8    13450.15    12923.65    101.86 o 
   4   7   8     3065.08     3288.59     64.54 o 
   5   7   8       25.24       25.37      4.14 o 
   6   7   8     1837.67     1816.92     75.19 o 
   7   7   8     3868.28     3540.67    114.17 o 
  -7   8   8      937.86     1032.01     36.92 o 
  -6   8   8      653.19      742.42     35.29 o 
  -5   8   8     1476.17     1579.15     97.14 o 
  -4   8   8     2105.24     2305.64     72.76 o 
  -3   8   8      436.15      378.71      9.26 o 
  -2   8   8     2375.06     2366.53     26.13 o 
  -1   8   8     3034.89     3273.45     64.66 o 
   0   8   8      343.27      221.29      4.40 o 
   1   8   8     2928.65     3146.95     30.99 o 
   2   8   8     1538.23     1534.94    111.94 o 
   3   8   8      397.43      404.43     23.62 o 
   4   8   8     2569.58     2779.58     29.55 o 
   5   8   8     1358.21     1473.81     92.56 o 
   6   8   8      653.79      815.87     24.66 o 
   7   8   8      841.74      867.38     73.06 o 
   8   8   8     2903.41     2713.98     36.36 o 
  -8   9   8       94.78      111.64     21.61 o 
  -7   9   8     1822.35     1896.07     80.48 o 
  -6   9   8      281.35      295.01     23.63 o 
  -5   9   8       61.80       41.80      3.24 o 
  -4   9   8      357.21      316.68     10.40 o 
  -3   9   8    10646.46    10543.17    203.55 o 
  -2   9   8      503.91      453.75     36.51 o 
  -1   9   8      894.07      948.41     63.29 o 
   0   9   8     4468.00     4438.09     30.32 o 
   1   9   8      983.43      972.94     47.80 o 
   2   9   8      499.26      441.17     14.08 o 
   3   9   8    10613.18    10671.98    263.39 o 
   4   9   8      297.75      395.80     30.83 o 
   5   9   8       63.48       61.78     11.14 o 
   6   9   8      224.39      234.20     37.68 o 
   7   9   8     1681.61     1815.55     48.53 o 
   8   9   8      147.87      169.27      8.15 o 
   9   9   8      891.42      850.09     19.80 o 
  -9  10   8      498.42      463.01     14.50 o 
  -8  10   8       31.39       26.58      4.22 o 
  -7  10   8     3578.66     3414.49     66.76 o 
  -6  10   8     1309.11     1557.12     42.59 o 
  -5  10   8       77.06       90.23     10.87 o 
  -4  10   8      617.45      620.14     22.39 o 
  -3  10   8      217.99      240.45     11.86 o 
  -2  10   8      632.36      707.35     27.53 o 
  -1  10   8     1533.36     1723.32     74.25 o 
   0  10   8     7765.79     6732.96     44.23 o 
   1  10   8     1469.91     1727.18     61.91 o 
   2  10   8      647.54      667.46     49.71 o 
   3  10   8      213.20      250.66     26.55 o 
   4  10   8      610.15      593.98     34.89 o 
   5  10   8       89.88      116.41     15.90 o 
   6  10   8     1629.88     1650.51    145.28 o 
   7  10   8     3211.69     3326.14     88.93 o 
   8  10   8       35.18       24.52      9.76 o 
   9  10   8      516.59      556.55     14.08 o 
  10  10   8      120.33      105.52     20.75 o 
 -10  11   8      290.80      327.56     21.13 o 
  -9  11   8      331.09      346.68     22.35 o 
  -8  11   8      307.66      293.42     11.76 o 
  -7  11   8      425.23      419.26     33.51 o 
  -6  11   8      226.42      211.93     17.16 o 
  -5  11   8      458.29      424.91     16.45 o 
  -4  11   8       26.69       67.41     32.68 o 
  -3  11   8      248.29      334.76     32.03 o 
  -2  11   8      936.51      910.35     23.78 o 
  -1  11   8      529.24      581.58     33.63 o 
   0  11   8      194.52      200.81     22.62 o 
   1  11   8      616.84      668.96     62.27 o 
   2  11   8     1022.40      957.17     68.80 o 
   3  11   8      274.56      312.25     14.75 o 
   4  11   8       10.54       14.10      5.92 o 
   5  11   8      294.09      287.11     25.89 o 
   6  11   8      220.86      220.29     25.30 o 
   7  11   8      525.33      524.91     34.26 o 
   8  11   8      361.74      472.17     35.25 o 
   9  11   8      371.28      371.57     13.58 o 
  10  11   8      306.80      322.90     20.04 o 
  11  11   8      101.22       73.46     45.94 o 
 -11  12   8      353.91      401.24     52.96 o 
 -10  12   8      358.26      373.31     34.21 o 
  -9  12   8      573.22      511.24     17.99 o 
  -8  12   8       38.57       68.20     41.60 o 
  -7  12   8       17.60      146.59     45.73 o 
  -6  12   8     2010.59     1898.82    208.06 o 
  -5  12   8      266.33      381.59     30.65 o 
  -4  12   8     1018.86      964.23     16.41 o 
  -3  12   8      794.38      671.56     23.29 o 
  -2  12   8       71.97       58.46      8.65 o 
  -1  12   8      961.58      842.90     16.52 o 
   0  12   8     7730.15     7489.29     58.23 o 
   1  12   8     1060.68      994.11     62.50 o 
   2  12   8       63.41       83.50     18.56 o 
   3  12   8      876.84      796.14    157.45 o 
   4  12   8      974.48     1013.18     27.98 o 
   5  12   8      187.98      155.51     25.07 o 
   6  12   8     2012.35     1895.85     29.63 o 
   7  12   8       32.19      123.98     39.24 o 
   8  12   8       35.68      118.26     43.32 o 
   9  12   8      674.26      588.28     39.44 o 
  10  12   8      387.95      304.28     26.56 o 
  11  12   8      393.19      347.22     20.59 o 
  12  12   8      589.11      610.60     25.22 o 
 -11  13   8       14.81       11.99      5.96 o 
 -10  13   8      895.26      806.10     20.96 o 
  -9  13   8      515.33      509.99     26.20 o 
  -8  13   8       21.26       53.33     26.15 o 
  -7  13   8      411.65      521.76     46.22 o 
  -6  13   8      749.49      649.31     15.92 o 
  -5  13   8       56.20       46.14      6.04 o 
  -4  13   8     2015.27     1866.25     29.39 o 
  -3  13   8     4371.53     3975.46     58.24 o 
  -2  13   8     1115.37     1056.97     19.60 o 
  -1  13   8       56.40       61.71     14.79 o 
   0  13   8      521.09      533.72     19.55 o 
   1  13   8       76.40       89.58     12.12 o 
   2  13   8     1072.91     1053.30     45.56 o 
   3  13   8     4654.41     4343.47     72.83 o 
   4  13   8     1823.81     2058.02     96.09 o 
   5  13   8       49.97       34.28      4.31 o 
   6  13   8      779.88      849.29     41.10 o 
   7  13   8      478.16      464.10     49.52 o 
   8  13   8       25.27       23.79      4.48 o 
   9  13   8      564.68      534.15     25.00 o 
  10  13   8     1033.64      930.78    164.02 o 
  11  13   8       17.37       27.75      8.11 o 
 -10  14   8       18.08       39.18     24.47 o 
  -9  14   8      161.22      161.25     18.91 o 
  -8  14   8      401.38      313.03     12.54 o 
  -7  14   8      852.06      712.45     56.69 o 
  -6  14   8       60.41       69.88     38.10 o 
  -5  14   8       90.85       77.65     11.35 o 
  -4  14   8      643.22      645.29     17.60 o 
  -3  14   8      140.89      141.99      8.06 o 
  -2  14   8      169.84      166.42     47.43 o 
  -1  14   8      603.38      607.17     27.84 o 
   0  14   8      110.41      231.62     24.99 o 
   1  14   8      552.46      512.37     27.08 o 
   2  14   8      236.29      242.71     31.23 o 
   3  14   8      166.25      179.21     22.13 o 
   4  14   8      552.22      508.05     31.16 o 
   5  14   8       85.90       75.32      5.84 o 
   6  14   8       63.51       83.76     11.63 o 
   7  14   8      770.75      662.97     36.47 o 
   8  14   8      426.01      364.50     57.61 o 
   9  14   8      175.52      187.54     31.17 o 
  10  14   8       22.62       35.63      9.20 o 
  -9  15   8      113.06      231.29     61.50 o 
  -8  15   8       18.97       42.11     18.33 o 
  -7  15   8      406.48      389.49     17.39 o 
  -6  15   8      313.67      294.55     28.88 o 
  -5  15   8       58.34       59.65     14.75 o 
  -4  15   8       15.35       33.46     38.29 o 
  -3  15   8      604.93      712.82     45.12 o 
  -2  15   8       61.68       49.27     11.24 o 
  -1  15   8      116.72      109.47     32.79 o 
   0  15   8        1.60        6.76      3.39 o 
   1  15   8      115.10       89.96      4.53 o 
   2  15   8       99.46      118.13     16.54 o 
   3  15   8      604.81      542.87     10.34 o 
   4  15   8       28.10       29.70     12.14 o 
   5  15   8       60.57       48.68     23.31 o 
   6  15   8      268.74      318.65     31.77 o 
   7  15   8      414.16      398.68     30.64 o 
   8  15   8        9.05       11.92      4.58 o 
   9  15   8       93.57      104.59     14.46 o 
  -7  16   8      352.70      373.84     33.77 o 
  -6  16   8      670.55      630.03     40.62 o 
  -5  16   8        5.50       16.83     12.34 o 
  -4  16   8      626.17      521.94     30.52 o 
  -3  16   8       55.40       77.85     11.94 o 
  -2  16   8      236.37      239.55     22.42 o 
  -1  16   8      102.99      185.52     43.32 o 
   0  16   8      326.09      341.81     41.77 o 
   1  16   8      132.28      151.31     39.45 o 
   2  16   8      242.09      204.66     16.67 o 
   3  16   8       48.36       60.08     37.90 o 
   4  16   8      600.81      504.70     22.40 o 
   5  16   8       11.35       15.35     11.26 o 
   6  16   8      650.08      603.79     37.01 o 
   7  16   8      304.54      312.24     18.19 o 
  -4  17   8      165.57      261.66     26.30 o 
  -3  17   8       39.88       50.98     23.76 o 
  -2  17   8       96.68      197.25     21.35 o 
  -1  17   8      273.12      339.97     30.06 o 
   0  17   8       63.36       81.95     13.07 o 
   1  17   8      351.57      341.08     24.50 o 
   2  17   8      127.67      189.18     37.13 o 
   3  17   8       50.46      111.42     56.59 o 
   4  17   8      198.94      199.47     19.95 o 
   0   1   9       22.33       46.17     30.98 o 
   1   1   9    15543.96    15608.09    122.44 o 
  -1   2   9      343.92      405.33     21.70 o 
   0   2   9     7124.34     6815.59    103.73 o 
   1   2   9      585.20      578.77     53.39 o 
   2   2   9     6472.41     6466.49    126.72 o 
  -2   3   9     2471.48     2529.76     60.79 o 
  -1   3   9     8052.82     7599.58     95.50 o 
   0   3   9       13.38       17.52     19.64 o 
   1   3   9     8421.89     8230.13     41.21 o 
   2   3   9     2698.62     2883.37     29.95 o 
   3   3   9     1284.15     1073.04     19.43 o 
  -3   4   9      878.27      835.34     31.72 o 
  -2   4   9     2900.39     2777.56    180.60 o 
  -1   4   9     6462.67     6393.04    121.89 o 
   0   4   9    14386.92    14378.30    224.68 o 
   1   4   9     5948.73     5809.50     50.72 o 
   2   4   9     3514.93     3482.56     67.29 o 
   3   4   9     1007.72      916.64     36.98 o 
   4   4   9     8840.62     8566.33    192.72 o 
  -4   5   9     6127.27     5983.44     39.10 o 
  -3   5   9     2448.76     2310.25     34.21 o 
  -2   5   9     3261.60     3069.43     21.84 o 
  -1   5   9      732.11      851.02     25.72 o 
   0   5   9     2927.19     2450.16     60.01 o 
   1   5   9      624.26      786.00     22.58 o 
   2   5   9     3069.50     2892.48     21.42 o 
   3   5   9     2833.61     2684.37     94.14 o 
   4   5   9     5840.03     5526.06     65.83 o 
   5   5   9      616.48      721.00     20.47 o 
  -5   6   9     2337.86     2072.27     86.58 o 
  -4   6   9     2985.76     3050.51    120.10 o 
  -3   6   9     2022.61     2100.66     50.98 o 
  -2   6   9    16772.07    16306.38    257.54 o 
  -1   6   9    15948.46    16360.67    352.50 o 
   0   6   9     6599.88     5677.82     85.48 o 
   1   6   9    15743.45    15782.28    639.97 o 
   2   6   9    16601.25    15709.78    274.98 o 
   3   6   9     1953.12     1961.55    103.28 o 
   4   6   9     3293.84     3420.15     81.26 o 
   5   6   9     2374.92     2141.00     69.88 o 
   6   6   9      557.30      698.89     35.31 o 
  -6   7   9      832.83      754.41     22.83 o 
  -5   7   9      375.93      317.66     45.01 o 
  -4   7   9     5916.08     5670.43     95.65 o 
  -3   7   9     3450.56     3696.24     77.65 o 
  -2   7   9     9683.54    10498.55    222.27 o 
  -1   7   9     5459.74     5421.05     59.24 o 
   0   7   9      704.56      589.36     86.42 o 
   1   7   9     5857.37     5691.86     20.57 o 
   2   7   9     9012.70     8884.06     71.51 o 
   3   7   9     3501.08     3885.55     45.44 o 
   4   7   9     5944.90     5552.25     80.24 o 
   5   7   9      402.62      367.51     34.25 o 
   6   7   9      950.39      778.00      6.41 o 
   7   7   9     4655.31     4475.01     25.76 o 
  -7   8   9     6479.57     6683.10     65.23 o 
  -6   8   9     1322.54     1199.09     38.32 o 
  -5   8   9       20.22       40.32     14.29 o 
  -4   8   9     5590.73     5233.91     43.98 o 
  -3   8   9     2877.60     2702.43     94.44 o 
  -2   8   9       76.58      115.93     14.04 o 
  -1   8   9     3261.10     3463.16     49.22 o 
   0   8   9        4.06       16.24      7.15 o 
   1   8   9     2978.35     2898.26     55.92 o 
   2   8   9       37.96       35.81      6.50 o 
   3   8   9     2916.25     2786.79     97.42 o 
   4   8   9     5389.04     4887.11    131.28 o 
   5   8   9       23.81       16.33      3.97 o 
   6   8   9     1183.02     1186.49     71.40 o 
   7   8   9     6563.78     6643.60     77.16 o 
   8   8   9       91.68       93.74      9.23 o 
  -8   9   9       38.18       26.55      6.97 o 
  -7   9   9      514.03      594.30     23.21 o 
  -6   9   9      240.75      163.61      2.43 o 
  -5   9   9     1518.88     1471.90     85.90 o 
  -4   9   9     1131.86     1402.30     56.81 o 
  -3   9   9     1148.41     1381.07     32.26 o 
  -2   9   9      607.27      666.52     36.55 o 
  -1   9   9     3426.83     3481.85     56.22 o 
   0   9   9      127.40      140.63     26.67 o 
   1   9   9     3374.20     3436.13     61.35 o 
   2   9   9      565.84      583.30     33.38 o 
   3   9   9     1183.50     1305.74     23.72 o 
   4   9   9     1212.96     1257.57     18.41 o 
   5   9   9     1512.93     1728.81     67.04 o 
   6   9   9      225.50      210.03     47.39 o 
   7   9   9      632.08      672.33     47.30 o 
   8   9   9       34.49       44.23     17.08 o 
   9   9   9      264.88      367.48     31.73 o 
  -9  10   9      540.21      492.46     39.09 o 
  -8  10   9     1448.36     1356.58     23.64 o 
  -7  10   9     1417.99     1583.84     72.53 o 
  -6  10   9      461.50      408.51     37.27 o 
  -5  10   9     4854.76     4757.66     29.23 o 
  -4  10   9      426.10      445.71     45.03 o 
  -3  10   9     1335.92     1397.00    142.10 o 
  -2  10   9     2320.17     2233.99     75.50 o 
  -1  10   9     3336.86     3141.89     95.08 o 
   0  10   9      855.64      979.66     21.19 o 
   1  10   9     2893.06     2810.38    123.45 o 
   2  10   9     2247.63     2021.05     18.38 o 
   3  10   9     1261.78     1204.32     51.06 o 
   4  10   9      472.34      462.60     11.61 o 
   5  10   9     5153.43     5043.81     33.68 o 
   6  10   9      540.74      549.06     24.15 o 
   7  10   9     1299.59     1305.11     75.03 o 
   8  10   9     1143.12     1149.56     51.81 o 
   9  10   9      445.22      450.86     23.60 o 
  10  10   9       48.89       64.71     23.65 o 
 -10  11   9      255.11      336.64     33.27 o 
  -9  11   9      415.23      412.14     21.19 o 
  -8  11   9      302.41      316.65     10.43 o 
  -7  11   9      121.18      212.93     27.50 o 
  -6  11   9     1173.99     1315.78     86.51 o 
  -5  11   9       73.49      134.75     23.15 o 
  -4  11   9     2855.22     3071.83     96.32 o 
  -3  11   9     2370.64     2718.59    100.28 o 
  -2  11   9      100.01      153.17     23.65 o 
  -1  11   9      279.98      385.44     27.63 o 
   0  11   9     1532.05     1725.14     56.64 o 
   1  11   9      203.19      229.72     17.37 o 
   2  11   9       93.97      171.79     19.44 o 
   3  11   9     2506.11     2455.46    164.32 o 
   4  11   9     2808.70     2659.49     26.09 o 
   5  11   9       51.40       58.72      7.82 o 
   6  11   9     1186.85     1091.80     88.06 o 
   7  11   9      129.69      155.01     23.84 o 
   8  11   9      265.44      326.21     45.86 o 
   9  11   9      460.25      412.74     16.00 o 
  10  11   9      223.89      273.03     41.12 o 
  11  11   9      411.92      352.90     67.33 o 
 -11  12   9      225.77      224.76     45.29 o 
 -10  12   9      471.91      563.90     40.64 o 
  -9  12   9      201.33      249.68     49.36 o 
  -8  12   9        4.38       22.23     33.69 o 
  -7  12   9      534.34      541.01     26.09 o 
  -6  12   9     3434.20     3373.61     34.05 o 
  -5  12   9      641.64      678.90     33.77 o 
  -4  12   9      565.69      651.87     29.98 o 
  -3  12   9     1137.29     1071.40     54.80 o 
  -2  12   9      286.79      301.05     18.00 o 
  -1  12   9      109.60      136.30     11.47 o 
   0  12   9     4826.24     4674.90     62.27 o 
   1  12   9      155.43      152.87     46.47 o 
   2  12   9      292.43      360.39     18.11 o 
   3  12   9     1113.27      962.58     37.13 o 
   4  12   9      558.92      594.02     16.33 o 
   5  12   9      596.53      581.78     46.89 o 
   6  12   9     3225.84     2892.04     23.03 o 
   7  12   9      539.40      561.65     36.98 o 
   8  12   9        1.92       38.52     45.82 o 
   9  12   9      238.51      254.77     43.60 o 
  10  12   9      474.23      532.05     22.76 o 
  11  12   9      240.30      227.82     25.24 o 
  12  12   9     1100.74     1003.58    189.10 o 
 -11  13   9      145.35      217.70     30.57 o 
 -10  13   9       12.36       18.28      5.55 o 
  -9  13   9       65.49      104.09     45.90 o 
  -8  13   9      265.30      287.71     31.57 o 
  -7  13   9      759.78      813.53     39.95 o 
  -6  13   9      188.85      258.29     35.12 o 
  -5  13   9     1210.48     1351.88     61.96 o 
  -4  13   9      764.75      698.21     25.56 o 
  -3  13   9       57.85      101.19     16.19 o 
  -2  13   9     1171.01     1191.41     69.65 o 
  -1  13   9      622.93      643.89     17.12 o 
   0  13   9        2.96       38.29     43.49 o 
   1  13   9      636.70      657.37     22.93 o 
   2  13   9     1019.93     1172.83     77.69 o 
   3  13   9       69.92       78.15     19.48 o 
   4  13   9      828.06      804.91     32.79 o 
   5  13   9     1229.67     1321.65     38.79 o 
   6  13   9      175.59      189.81     16.93 o 
   7  13   9      722.20      631.77      9.69 o 
   8  13   9      285.20      312.16     27.43 o 
   9  13   9       81.33      112.11     42.24 o 
  10  13   9       14.54       65.94     31.01 o 
  11  13   9      209.32      233.26     20.81 o 
 -10  14   9      112.46      169.16     27.72 o 
  -9  14   9        9.41       23.42     28.15 o 
  -8  14   9       95.10       86.08     10.99 o 
  -7  14   9     1078.94     1225.57    265.80 o 
  -6  14   9      251.56      335.36     53.99 o 
  -5  14   9      331.60      377.71     24.67 o 
  -4  14   9     1455.95     1343.28     29.79 o 
  -3  14   9      392.30      349.00     23.93 o 
  -2  14   9      136.04      155.35     24.27 o 
  -1  14   9      628.97      625.43     18.72 o 
   0  14   9      308.00      354.86     27.31 o 
   1  14   9      763.18      816.08     30.39 o 
   2  14   9      150.37      134.37     17.92 o 
   3  14   9      407.97      401.95     28.16 o 
   4  14   9     1318.73     1172.11     82.24 o 
   5  14   9      303.10      284.43     36.26 o 
   6  14   9      242.16      323.94     29.04 o 
   7  14   9     1134.33     1115.96     69.42 o 
   8  14   9      107.64      116.06     34.59 o 
   9  14   9       11.73       26.11     29.77 o 
  10  14   9      120.03       82.42     17.19 o 
  -8  15   9       74.73      106.40     49.09 o 
  -7  15   9      822.79      771.64     20.80 o 
  -6  15   9      310.33      356.57     49.93 o 
  -5  15   9      141.68      207.62     42.83 o 
  -4  15   9      179.44      201.67     23.75 o 
  -3  15   9     1585.65     1700.40     75.91 o 
  -2  15   9       93.31      103.94     44.65 o 
  -1  15   9      551.26      482.10     13.31 o 
   0  15   9      934.06      791.78     26.63 o 
   1  15   9      542.19      548.16     31.58 o 
   2  15   9       91.32       89.58     20.91 o 
   3  15   9     1581.74     1573.64     77.92 o 
   4  15   9      197.13      257.62     36.16 o 
   5  15   9      138.21      199.75     28.73 o 
   6  15   9      277.97      249.34     45.09 o 
   7  15   9      773.07      721.16     26.92 o 
   8  15   9       70.92      122.68     33.31 o 
  -6  16   9      148.84      149.36     33.94 o 
  -5  16   9      242.22      303.57     33.36 o 
  -4  16   9       99.97      178.37     24.98 o 
  -3  16   9      215.01      289.73     26.66 o 
  -2  16   9      693.42      617.54     44.99 o 
  -1  16   9      321.45      392.98     28.90 o 
   0  16   9       22.11       55.64     13.35 o 
   1  16   9      283.52      337.77     29.90 o 
   2  16   9      811.29      840.48     33.71 o 
   3  16   9      208.41      243.43     25.47 o 
   4  16   9       85.72      135.42     19.26 o 
   5  16   9      320.95      308.65     43.23 o 
   6  16   9      149.86      121.50     12.54 o 
  -3  17   9      283.63      345.15     38.62 o 
  -2  17   9      217.77      198.01     46.18 o 
  -1  17   9      162.77      224.23     50.03 o 
   0  17   9      172.47      142.89     16.54 o 
   1  17   9      218.85      210.38     16.57 o 
   2  17   9      250.68      234.44     23.24 o 
   3  17   9      304.93      348.49     36.13 o 
   0   1  10       42.01       91.23     16.54 o 
   1   1  10       22.72      134.57     32.43 o 
  -1   2  10     7952.21     7823.78     81.03 o 
   0   2  10      444.73      553.43     35.35 o 
   1   2  10     8614.24     8477.34    277.80 o 
   2   2  10    12003.81    11794.38    170.23 o 
  -2   3  10      610.12      626.23     30.94 o 
  -1   3  10     2341.10     2421.42     85.99 o 
   0   3  10     7815.62     7630.96     95.22 o 
   1   3  10     2173.68     2126.43     60.13 o 
   2   3  10      712.91      642.06     25.39 o 
   3   3  10      177.10      221.61     10.96 o 
  -3   4  10     4910.25     5227.86     93.53 o 
  -2   4  10      561.12      858.15     97.86 o 
  -1   4  10     2922.68     2796.49     49.93 o 
   0   4  10      932.08     1133.68    151.84 o 
   1   4  10     2880.36     2956.13     48.65 o 
   2   4  10      573.62      622.67     33.91 o 
   3   4  10     5083.29     5475.98     41.74 o 
   4   4  10       50.84       65.42     17.70 o 
  -4   5  10    19591.62    19246.04    344.22 o 
  -3   5  10     1506.52     1572.61     32.97 o 
  -2   5  10    15944.76    14704.88    106.58 o 
  -1   5  10     4104.97     4277.05     57.02 o 
   0   5  10      131.46      174.48     10.05 o 
   1   5  10     3836.22     4166.77     40.27 o 
   2   5  10    17162.10    15553.58    322.75 o 
   3   5  10     1589.50     1467.62    161.17 o 
   4   5  10    19145.66    18798.86    147.77 o 
   5   5  10      261.85      295.95     29.36 o 
  -5   6  10       19.40       37.17      5.54 o 
  -4   6  10     1573.99     1474.60     12.93 o 
  -3   6  10     3235.63     3309.44     50.70 o 
  -2   6  10      710.31      659.22     53.06 o 
  -1   6  10     2817.68     3028.25     27.79 o 
   0   6  10     2736.47     3232.50     36.97 o 
   1   6  10     3093.62     2972.36     37.50 o 
   2   6  10      769.22      696.78     84.78 o 
   3   6  10     3044.36     2854.49    104.59 o 
   4   6  10     1439.20     1391.18     18.89 o 
   5   6  10       18.92       26.43      4.36 o 
   6   6  10     2118.84     2082.83     17.28 o 
  -6   7  10      893.33      941.76     24.23 o 
  -5   7  10      218.82      277.27     18.84 o 
  -4   7  10     2932.04     2825.31     92.35 o 
  -3   7  10     1090.24     1202.26     20.46 o 
  -2   7  10     1145.43     1161.29     33.42 o 
  -1   7  10     1217.46     1273.14     24.35 o 
   0   7  10      764.64      930.82     53.35 o 
   1   7  10     1045.68     1114.10     22.99 o 
   2   7  10     1030.80     1001.75     15.19 o 
   3   7  10     1021.57     1035.46     28.46 o 
   4   7  10     2934.02     2700.99     10.20 o 
   5   7  10      193.88      199.73     19.38 o 
   6   7  10      768.39      809.57     23.81 o 
   7   7  10       98.32       53.00      4.71 o 
  -7   8  10     4408.27     4091.79     78.64 o 
  -6   8  10      184.76      273.37     17.16 o 
  -5   8  10    14369.64    13875.51    461.73 o 
  -4   8  10     3947.54     3886.03     34.19 o 
  -3   8  10      539.56      576.96     33.63 o 
  -2   8  10     2579.62     2295.17     49.45 o 
  -1   8  10    10001.97     9395.01     53.72 o 
   0   8  10      223.04      243.56     10.87 o 
   1   8  10     9948.75     9619.20     99.68 o 
   2   8  10     2898.41     3019.52     46.56 o 
   3   8  10      513.07      453.97     30.03 o 
   4   8  10     4110.65     4242.94     83.49 o 
   5   8  10    14193.86    14347.65    226.13 o 
   6   8  10      120.94      170.13     27.08 o 
   7   8  10     4613.93     4278.39     57.32 o 
   8   8  10      298.62      285.84     48.76 o 
  -8   9  10       78.90       70.35      6.65 o 
  -7   9  10      878.90      936.24     68.69 o 
  -6   9  10      201.74      197.05     33.98 o 
  -5   9  10       15.77       35.19     20.02 o 
  -4   9  10      234.14      252.83     14.50 o 
  -3   9  10     1555.65     1415.79    138.46 o 
  -2   9  10       26.95       35.65      6.08 o 
  -1   9  10     1690.30     1792.78     35.06 o 
   0   9  10     1848.85     1670.86     70.76 o 
   1   9  10     1486.82     1375.50     22.93 o 
   2   9  10       33.07       32.42      5.74 o 
   3   9  10     1532.83     1542.56     26.74 o 
   4   9  10      189.74      220.64     15.28 o 
   5   9  10       32.21       98.42     25.20 o 
   6   9  10      413.39      415.68     34.11 o 
   7   9  10      815.98      954.64    129.24 o 
   8   9  10       69.16       91.93     18.72 o 
   9   9  10      149.03      171.34     11.19 o 
  -9  10  10      280.92      319.20     34.48 o 
  -8  10  10      109.27       98.75     32.76 o 
  -7  10  10       79.31      101.51     24.21 o 
  -6  10  10      122.99      112.11     15.85 o 
  -5  10  10     1422.77     1373.82     38.22 o 
  -4  10  10     1160.33     1284.47     44.75 o 
  -3  10  10      856.48      803.27     17.38 o 
  -2  10  10      109.97      111.82     11.28 o 
  -1  10  10      741.34      642.88     10.98 o 
   0  10  10      786.03      775.97      9.62 o 
   1  10  10      740.09      709.06     28.80 o 
   2  10  10       76.76      121.16     17.39 o 
   3  10  10      678.29      675.00     37.31 o 
   4  10  10     1438.74     1591.06     71.78 o 
   5  10  10     1498.43     1571.75    137.98 o 
   6  10  10      104.04       71.48     23.47 o 
   7  10  10      119.43      123.31      7.48 o 
   8  10  10      130.54      172.45     34.78 o 
   9  10  10      256.18      362.67     28.33 o 
  10  10  10     1173.89     1037.86     45.55 o 
 -10  11  10      341.17      330.56     19.96 o 
  -9  11  10     1049.77      868.52     65.93 o 
  -8  11  10     4946.90     4532.39     23.56 o 
  -7  11  10      361.18      517.12     68.69 o 
  -6  11  10      841.45      940.88     39.95 o 
  -5  11  10      760.83      702.94     12.69 o 
  -4  11  10     4387.16     4061.50     86.00 o 
  -3  11  10      205.93      183.13     10.27 o 
  -2  11  10     2487.43     2280.42     60.42 o 
  -1  11  10     1231.32     1250.94     40.43 o 
   0  11  10      130.19      112.13     21.36 o 
   1  11  10     1343.91     1535.97     53.83 o 
   2  11  10     3061.80     3067.51     61.84 o 
   3  11  10      246.27      249.52     46.40 o 
   4  11  10     4156.81     3898.65     93.33 o 
   5  11  10      649.37      622.16     43.62 o 
   6  11  10      799.17      753.31     40.63 o 
   7  11  10      389.62      520.40     52.22 o 
   8  11  10     5150.80     4700.89     30.59 o 
   9  11  10     1101.39     1319.56     44.52 o 
  10  11  10      336.12      318.16     24.78 o 
  11  11  10      103.11      127.12     19.22 o 
 -11  12  10       95.09      125.38     28.03 o 
 -10  12  10      266.95      364.20     52.68 o 
  -9  12  10       85.18      140.52     50.66 o 
  -8  12  10      131.38      151.80     23.27 o 
  -7  12  10        6.49       42.43     48.54 o 
  -6  12  10        0.48       10.91     13.86 o 
  -5  12  10      815.37      630.53     29.85 o 
  -4  12  10     1059.22     1052.96     17.22 o 
  -3  12  10      371.96      345.26     28.91 o 
  -2  12  10     1009.72     1335.50     78.38 o 
  -1  12  10      127.11      152.69     21.63 o 
   0  12  10        0.05       13.63     29.64 o 
   1  12  10      131.71      200.51     19.74 o 
   2  12  10     1045.46      974.21    150.71 o 
   3  12  10      296.84      300.93     26.49 o 
   4  12  10     1065.11     1120.54     48.95 o 
   5  12  10      817.22      678.67     54.59 o 
   6  12  10       10.85       51.23     34.65 o 
   7  12  10       18.90       44.63     16.81 o 
   8  12  10      110.82      103.30     18.10 o 
   9  12  10      119.85      113.45     17.01 o 
  10  12  10      295.03      293.44     32.63 o 
  11  12  10       92.74      100.82     56.79 o 
  12  12  10      312.61      370.90     26.65 o 
 -11  13  10       27.29      114.05     22.08 o 
 -10  13  10      122.72      175.35     17.58 o 
  -9  13  10        9.79       21.17     17.55 o 
  -8  13  10      137.25      123.32     22.16 o 
  -7  13  10      231.50      200.10     12.61 o 
  -6  13  10     1590.39     1286.77     48.66 o 
  -5  13  10       37.35       34.86      6.06 o 
  -4  13  10       26.87       79.97     36.44 o 
  -3  13  10      788.17      900.73     55.00 o 
  -2  13  10      320.93      305.31     21.32 o 
  -1  13  10      128.73      106.24      7.18 o 
   0  13  10      110.83      121.74     16.18 o 
   1  13  10       81.37       61.95     19.95 o 
   2  13  10      320.50      423.52     37.38 o 
   3  13  10      793.88      755.21     16.62 o 
   4  13  10       27.66       28.84     21.55 o 
   5  13  10       31.44       54.40     44.20 o 
   6  13  10     1493.58     1373.33     49.81 o 
   7  13  10      294.23      275.10     22.44 o 
   8  13  10      136.76      164.39     31.40 o 
   9  13  10        9.90       31.42     14.54 o 
  10  13  10       73.82       77.86     10.20 o 
  11  13  10       25.34       58.29     29.71 o 
 -10  14  10      126.05      206.84     38.50 o 
  -9  14  10       14.03       27.21     26.07 o 
  -8  14  10       42.50       45.37     17.34 o 
  -7  14  10      618.77      644.85     31.81 o 
  -6  14  10      140.78      156.05     62.01 o 
  -5  14  10     3912.09     3662.37    115.78 o 
  -4  14  10     1109.53     1010.42     25.17 o 
  -3  14  10        4.41       16.94     29.16 o 
  -2  14  10        5.26       13.08     28.49 o 
  -1  14  10     1457.07     1359.75     48.92 o 
   0  14  10      180.28      144.62     39.32 o 
   1  14  10     1612.39     1762.86     43.48 o 
   2  14  10       17.62       49.53     20.09 o 
   3  14  10       10.09       18.61     15.62 o 
   4  14  10     1141.24     1111.16     21.17 o 
   5  14  10     3796.49     3686.14     49.60 o 
   6  14  10      114.01       86.70      7.54 o 
   7  14  10      595.54      557.80     22.04 o 
   8  14  10       53.81       40.69      4.37 o 
   9  14  10       19.71       36.86     14.98 o 
  10  14  10      143.62      132.06     20.13 o 
  -8  15  10      108.96      128.52     33.43 o 
  -7  15  10      263.02      334.05     30.78 o 
  -6  15  10       85.80       76.82     70.91 o 
  -5  15  10      219.26      265.40     21.51 o 
  -4  15  10       22.04       26.62     12.53 o 
  -3  15  10       23.54       45.65     16.01 o 
  -2  15  10      321.15      320.67     16.77 o 
  -1  15  10      545.05      546.67     16.16 o 
   0  15  10       14.19       24.23     18.48 o 
   1  15  10      447.53      505.93     30.04 o 
   2  15  10      327.75      312.24     22.79 o 
   3  15  10       21.39       62.51     27.39 o 
   4  15  10       18.41       22.40      7.76 o 
   5  15  10      187.70      202.24     41.88 o 
   6  15  10       70.93       53.07     10.25 o 
   7  15  10      253.50      300.73     40.95 o 
   8  15  10      117.33       90.35     72.33 o 
  -6  16  10       91.95      110.11      7.66 o 
  -5  16  10       24.54       21.44      8.59 o 
  -4  16  10       78.29      102.44     27.59 o 
  -3  16  10      380.71      281.91     21.27 o 
  -2  16  10       46.61       58.65     17.69 o 
  -1  16  10       12.00       21.12     11.29 o 
   0  16  10      120.98      119.45     22.87 o 
   1  16  10        8.56       11.35      6.07 o 
   2  16  10       52.44       30.55      5.01 o 
   3  16  10      366.83      437.41     43.71 o 
   4  16  10      107.72      139.90     33.60 o 
   5  16  10       24.53       17.72     16.69 o 
   6  16  10      102.43      145.73     28.73 o 
  -2  17  10      457.39      416.23     12.84 o 
  -1  17  10      191.30      185.52     35.30 o 
   0  17  10        8.32       28.21     29.33 o 
   1  17  10      201.27      308.29     33.23 o 
   2  17  10      557.31      626.18     37.44 o 
   0   1  11       84.16       73.31     21.41 o 
   1   1  11    16499.44    16964.42     43.72 o 
  -1   2  11     2785.66     3020.23     48.17 o 
   0   2  11    11501.82    11104.68    241.98 o 
   1   2  11     3301.27     3853.94     49.49 o 
   2   2  11     3242.01     3980.21     69.40 o 
  -2   3  11     2030.37     2123.53    114.73 o 
  -1   3  11     3633.82     3598.11    100.41 o 
   0   3  11      135.70      138.06     12.71 o 
   1   3  11     3566.79     3707.83    123.31 o 
   2   3  11     2137.07     2044.83     42.68 o 
   3   3  11     2757.47     2257.52     74.46 o 
  -3   4  11     8833.73     8348.54     61.24 o 
  -2   4  11     3064.35     3075.89    110.01 o 
  -1   4  11     2527.57     2329.29     17.35 o 
   0   4  11      276.70      232.28     39.63 o 
   1   4  11     2660.06     2575.20     27.02 o 
   2   4  11     3194.65     3277.01     26.83 o 
   3   4  11     8453.73     8095.61     30.69 o 
   4   4  11     6524.82     6017.27     56.85 o 
  -4   5  11    12161.72    11829.11     82.00 o 
  -3   5  11     1863.15     1890.71     35.52 o 
  -2   5  11     7129.21     6679.15     79.30 o 
  -1   5  11      414.20      503.38     52.18 o 
   0   5  11     5404.76     5493.46     75.16 o 
   1   5  11      381.44      511.93     22.21 o 
   2   5  11     7237.03     6623.78     28.44 o 
   3   5  11     1582.09     1695.76     61.98 o 
   4   5  11    12166.22    11361.22    174.26 o 
   5   5  11        0.81       11.85      4.51 o 
  -5   6  11      191.90      208.55     14.72 o 
  -4   6  11      820.27      748.07     20.56 o 
  -3   6  11     1255.82     1396.03     31.82 o 
  -2   6  11     5245.53     5102.33     60.66 o 
  -1   6  11      217.78      242.30     30.99 o 
   0   6  11     4792.55     4583.42     64.86 o 
   1   6  11      176.04      184.19     18.51 o 
   2   6  11     4805.06     4833.45     85.84 o 
   3   6  11     1067.39     1160.52     33.27 o 
   4   6  11      953.50      992.66     60.63 o 
   5   6  11      157.63      184.34     13.46 o 
   6   6  11      504.04      750.75     39.33 o 
  -6   7  11     1127.31     1281.91    112.70 o 
  -5   7  11      604.60      839.91     73.90 o 
  -4   7  11     7520.32     7264.15    109.58 o 
  -3   7  11     1725.32     1934.76     99.15 o 
  -2   7  11     8915.49     8649.91     53.46 o 
  -1   7  11     1270.27     1202.06     39.85 o 
   0   7  11      222.76      263.87     28.30 o 
   1   7  11     1512.08     1553.99     43.95 o 
   2   7  11     8711.79     8529.31    124.61 o 
   3   7  11     1709.87     1918.33     68.53 o 
   4   7  11     7856.16     7707.28     28.67 o 
   5   7  11      869.86      871.11     24.01 o 
   6   7  11     1367.88     1669.42     31.41 o 
   7   7  11       21.78       53.37     29.21 o 
  -7   8  11      774.65      855.86     18.45 o 
  -6   8  11      494.29      573.68     21.85 o 
  -5   8  11      672.03      736.59     29.02 o 
  -4   8  11       40.25      128.14     33.88 o 
  -3   8  11     5408.40     5120.05     61.86 o 
  -2   8  11       76.34       93.55     38.04 o 
  -1   8  11     2173.08     2472.16     34.42 o 
   0   8  11      291.38      189.52     23.96 o 
   1   8  11     2370.88     2640.41     45.13 o 
   2   8  11      107.28      107.01      8.34 o 
   3   8  11     5499.02     5161.16     23.48 o 
   4   8  11      100.88      224.31     19.79 o 
   5   8  11      630.28      685.93     29.77 o 
   6   8  11      445.96      475.28     18.69 o 
   7   8  11      994.50     1090.15     39.38 o 
   8   8  11       25.55       43.84     27.43 o 
  -8   9  11      386.70      428.48     24.11 o 
  -7   9  11      206.93      216.45     13.40 o 
  -6   9  11      572.32      544.24     29.62 o 
  -5   9  11      168.53      192.72     15.74 o 
  -4   9  11     3073.05     3142.15     48.02 o 
  -3   9  11     3067.27     3228.55     41.78 o 
  -2   9  11     1833.70     1961.48     80.38 o 
  -1   9  11      320.12      392.09     32.73 o 
   0   9  11     1246.55     1508.57     47.09 o 
   1   9  11      345.70      373.27     15.86 o 
   2   9  11     1735.03     1597.64    102.27 o 
   3   9  11     2902.72     3134.25     54.00 o 
   4   9  11     2904.74     2642.89     34.19 o 
   5   9  11      234.71      252.20     18.95 o 
   6   9  11      697.74      612.84     18.73 o 
   7   9  11      142.40      129.14     23.79 o 
   8   9  11      361.22      450.75     28.74 o 
   9   9  11     1340.16     1703.05     49.72 o 
  -9  10  11      277.79      276.61     41.33 o 
  -8  10  11      317.31      248.64     25.97 o 
  -7  10  11     1462.87     1443.09     68.00 o 
  -6  10  11      309.47      386.58     22.33 o 
  -5  10  11     2904.37     2699.40     85.50 o 
  -4  10  11      334.47      419.40     32.24 o 
  -3  10  11      787.57      704.04     30.32 o 
  -2  10  11     1047.32      970.46     21.24 o 
  -1  10  11     3477.90     3331.80     25.26 o 
   0  10  11      230.81      390.58     22.65 o 
   1  10  11     3202.43     3204.46     57.42 o 
   2  10  11      859.52      863.29     18.64 o 
   3  10  11      672.20      589.74     13.84 o 
   4  10  11      490.99      522.89     29.20 o 
   5  10  11     3365.17     3449.53     26.29 o 
   6  10  11      330.97      342.99     25.92 o 
   7  10  11     1352.15     1310.62     37.45 o 
   8  10  11      435.15      371.30     27.69 o 
   9  10  11      205.86      240.83     33.44 o 
  10  10  11      271.21      319.26     26.32 o 
 -10  11  11     2595.76     2559.69     56.37 o 
  -9  11  11      587.21      671.34     27.81 o 
  -8  11  11      172.76      159.88     12.98 o 
  -7  11  11      167.47      173.55     31.43 o 
  -6  11  11     2282.34     2316.49    103.79 o 
  -5  11  11      295.29      417.03     27.39 o 
  -4  11  11     1212.86     1377.89     66.99 o 
  -3  11  11     2923.35     3178.55     38.18 o 
  -2  11  11      480.54      569.64     24.97 o 
  -1  11  11      248.26      326.56     30.13 o 
   0  11  11      128.40      132.85     21.70 o 
   1  11  11      198.98      197.66     21.10 o 
   2  11  11      603.76      607.65     18.07 o 
   3  11  11     2678.43     2638.54     52.15 o 
   4  11  11     1292.30     1332.55     44.22 o 
   5  11  11      291.52      291.23     50.84 o 
   6  11  11     2155.13     2123.68     55.59 o 
   7  11  11      234.65      256.16     48.64 o 
   8  11  11      170.70      257.65     37.69 o 
   9  11  11      634.84      586.52     68.96 o 
  10  11  11     2491.68     2456.47     79.60 o 
  11  11  11      104.02      108.07     35.94 o 
 -11  12  11       38.77       33.84     18.44 o 
 -10  12  11      161.78      145.46     14.87 o 
  -9  12  11       57.43       86.94     17.40 o 
  -8  12  11       28.42       48.65     35.08 o 
  -7  12  11      391.23      417.14     37.60 o 
  -6  12  11     1850.12     1898.15     32.47 o 
  -5  12  11      481.26      595.65     25.55 o 
  -4  12  11      279.49      356.12     31.08 o 
  -3  12  11      462.25      386.28     25.76 o 
  -2  12  11      621.75      657.67     32.05 o 
  -1  12  11       66.46       81.95      7.12 o 
   0  12  11     1525.40     1627.98     63.81 o 
   1  12  11       49.73       58.42     14.46 o 
   2  12  11      679.98      627.23     17.27 o 
   3  12  11      464.88      387.72     39.73 o 
   4  12  11      210.11      256.42     36.97 o 
   5  12  11      526.69      635.35     34.24 o 
   6  12  11     1961.64     1956.68    121.75 o 
   7  12  11      353.07      324.75     44.36 o 
   8  12  11       38.75       51.87     37.81 o 
   9  12  11       35.56       42.70     18.77 o 
  10  12  11      175.55      184.85     15.92 o 
  11  12  11       39.25       62.74     27.63 o 
  12  12  11      288.29      378.42     34.87 o 
 -11  13  11      499.82      514.53     40.96 o 
 -10  13  11      136.08      177.18     35.69 o 
  -9  13  11        3.01       18.21      7.85 o 
  -8  13  11      963.94      913.79     78.84 o 
  -7  13  11        4.39       20.57     14.38 o 
  -6  13  11      512.48      492.26     25.05 o 
  -5  13  11      337.82      328.00     44.38 o 
  -4  13  11     1658.07     1636.37     39.56 o 
  -3  13  11        9.97       37.04     23.13 o 
  -2  13  11      948.43      999.47     28.58 o 
  -1  13  11      312.65      334.01     24.09 o 
   0  13  11       11.41       65.00     19.90 o 
   1  13  11      230.29      234.54     36.11 o 
   2  13  11      708.89      709.19     27.25 o 
   3  13  11       15.80       39.48      5.38 o 
   4  13  11     1765.60     1790.38    105.49 o 
   5  13  11      311.43      302.95     39.53 o 
   6  13  11      521.59      507.19     32.42 o 
   7  13  11       11.96       28.27     34.77 o 
   8  13  11      915.44     1201.59    104.98 o 
   9  13  11        6.79       25.19     27.06 o 
  10  13  11      171.23      262.97     31.73 o 
  11  13  11      495.75      472.84     24.97 o 
  -9  14  11       57.13       81.60     50.49 o 
  -8  14  11      110.39      111.84     40.27 o 
  -7  14  11      319.39      401.00     46.72 o 
  -6  14  11      280.87      326.88     68.54 o 
  -5  14  11      599.39      597.56     47.25 o 
  -4  14  11      339.75      424.79     40.62 o 
  -3  14  11        9.27       10.92     19.63 o 
  -2  14  11      436.23      479.81     23.70 o 
  -1  14  11      175.51      205.64     22.40 o 
   0  14  11     1554.62     1824.48     50.73 o 
   1  14  11      167.88      162.89      6.72 o 
   2  14  11      440.99      442.31     24.68 o 
   3  14  11        6.62       35.83     29.83 o 
   4  14  11      297.65      283.11     27.52 o 
   5  14  11      612.39      537.25     64.40 o 
   6  14  11      254.51      266.80     28.66 o 
   7  14  11      355.41      407.22     35.04 o 
   8  14  11      126.93      138.53     25.77 o 
   9  14  11       69.62      111.85     20.60 o 
  -8  15  11        8.09       31.70     12.30 o 
  -7  15  11      197.60      284.09     51.29 o 
  -6  15  11      358.80      339.45     29.43 o 
  -5  15  11       70.51      145.39     25.03 o 
  -4  15  11      662.39      685.55     39.09 o 
  -3  15  11      777.14      743.38     17.08 o 
  -2  15  11      352.09      412.00     27.49 o 
  -1  15  11       25.78      114.26     19.37 o 
   0  15  11       47.21       36.97     10.92 o 
   1  15  11       27.22       63.82     21.01 o 
   2  15  11      334.93      409.67     23.77 o 
   3  15  11      797.50      726.88     24.31 o 
   4  15  11      692.71      629.33     44.37 o 
   5  15  11       78.02       86.51      6.16 o 
   6  15  11      351.50      412.56     47.53 o 
   7  15  11      192.58      210.79     39.19 o 
   8  15  11        4.61       10.67     21.79 o 
  -5  16  11      142.42      133.72     14.12 o 
  -4  16  11       45.79       44.09      7.71 o 
  -3  16  11        5.31       12.04     24.90 o 
  -2  16  11      289.83      305.91     41.41 o 
  -1  16  11      181.75      155.58     40.74 o 
   0  16  11       57.38       47.26     21.48 o 
   1  16  11      197.14      189.72     19.49 o 
   2  16  11      272.13      261.15     40.99 o 
   3  16  11        6.42       22.05     46.70 o 
   4  16  11       57.87       65.68     33.62 o 
   5  16  11      133.28      168.86     31.28 o 
  -1  17  11       17.89       40.37     15.09 o 
   0  17  11        6.81       20.31      9.74 o 
   1  17  11       15.16       21.22      9.68 o 
   0   0  12     8237.09     8035.05    125.69 o 
   0   1  12      352.89      446.31     43.54 o 
   1   1  12    19396.28    19589.96    481.41 o 
  -1   2  12     2176.60     2101.08     62.57 o 
   0   2  12     2753.52     2689.66    209.16 o 
   1   2  12     2112.97     1976.31     41.29 o 
   2   2  12     3507.29     3411.38     29.87 o 
  -2   3  12      364.79      397.76     27.74 o 
  -1   3  12     1570.08     1840.32     36.50 o 
   0   3  12     6063.42     5545.59     77.44 o 
   1   3  12     1399.41     1648.10     19.10 o 
   2   3  12      327.54      345.24     44.48 o 
   3   3  12    62132.36    59508.41    210.48 o 
  -3   4  12     1370.72     1600.01     22.84 o 
  -2   4  12     2404.21     2839.91     47.38 o 
  -1   4  12      865.55      979.23     44.15 o 
   0   4  12     2786.55     2706.18     57.64 o 
   1   4  12      977.62     1047.85     23.06 o 
   2   4  12     2400.37     2458.50     42.00 o 
   3   4  12     1435.00     1822.77     62.61 o 
   4   4  12      394.49      374.52     21.11 o 
  -4   5  12      274.74      277.58     20.37 o 
  -3   5  12      222.06      284.13     22.98 o 
  -2   5  12    16317.80    16182.67    143.84 o 
  -1   5  12      467.51      416.78     19.00 o 
   0   5  12       18.28      177.34     31.61 o 
   1   5  12      781.30      903.18     79.36 o 
   2   5  12    16087.57    15870.79    166.10 o 
   3   5  12      203.81      238.17     26.79 o 
   4   5  12      294.59      354.44     23.72 o 
   5   5  12     3143.45     2995.22     21.15 o 
  -5   6  12     2311.56     2168.27     95.97 o 
  -4   6  12     5686.19     5425.19     50.73 o 
  -3   6  12     2905.57     2698.36     67.35 o 
  -2   6  12      756.01      933.27     53.37 o 
  -1   6  12     6115.39     5873.24    119.87 o 
   0   6  12    19731.79    18891.71    202.29 o 
   1   6  12     6309.30     6143.55     42.51 o 
   2   6  12      775.83      931.47     81.49 o 
   3   6  12     3027.43     2674.94    104.96 o 
   4   6  12     5721.16     5250.25     38.25 o 
   5   6  12     2333.89     2327.87     44.23 o 
   6   6  12    10888.84    10409.82    175.30 o 
  -6   7  12     3278.45     3081.37    123.87 o 
  -5   7  12      109.39      206.98     32.58 o 
  -4   7  12     3545.43     3800.22     51.25 o 
  -3   7  12     4173.39     3915.21     52.72 o 
  -2   7  12     2473.77     2523.99     66.07 o 
  -1   7  12       22.08       38.10     49.21 o 
   0   7  12       65.72      140.04     41.14 o 
   1   7  12       31.03       64.11     34.14 o 
   2   7  12     2316.81     2430.68     55.83 o 
   3   7  12     4490.61     4034.84     94.13 o 
   4   7  12     3724.18     3757.49     42.58 o 
   5   7  12      178.04      304.34     39.62 o 
   6   7  12     3146.96     2948.52    107.36 o 
   7   7  12     3610.72     3497.44     37.25 o 
  -7   8  12     1007.63      905.36     35.79 o 
  -6   8  12      181.62      206.79     55.28 o 
  -5   8  12      169.41      208.26     15.94 o 
  -4   8  12      529.27      481.70     28.77 o 
  -3   8  12       41.45      111.55     14.36 o 
  -2   8  12     3284.76     3287.07    110.52 o 
  -1   8  12       66.14      129.35     10.70 o 
   0   8  12      202.50      155.81     23.74 o 
   1   8  12      106.95      124.12     10.79 o 
   2   8  12     3020.60     2848.72     25.85 o 
   3   8  12       19.74       42.34      6.82 o 
   4   8  12      483.54      430.48     13.24 o 
   5   8  12      160.03      178.30     39.18 o 
   6   8  12      199.54      237.47     34.16 o 
   7   8  12      926.57      837.33     32.71 o 
   8   8  12       16.78       31.42     11.58 o 
  -8   9  12      397.17      392.03     20.19 o 
  -7   9  12     1313.10     1266.65    105.05 o 
  -6   9  12     1890.91     1775.73     47.34 o 
  -5   9  12       22.92       26.12      5.99 o 
  -4   9  12      527.42      622.37     31.54 o 
  -3   9  12    12352.23    11417.29    367.89 o 
  -2   9  12      176.05      204.66     25.26 o 
  -1   9  12      377.30      355.77     10.48 o 
   0   9  12     1461.75     1737.90     65.13 o 
   1   9  12      402.13      465.31     21.77 o 
   2   9  12      139.53      134.70      8.50 o 
   3   9  12    11883.73    11467.44    188.00 o 
   4   9  12      498.49      581.28     23.12 o 
   5   9  12       23.38       20.37      6.41 o 
   6   9  12     1701.31     1634.69    111.07 o 
   7   9  12     1334.06     1611.58     56.69 o 
   8   9  12      492.12      554.58     36.48 o 
   9   9  12     1310.12     1392.54     77.88 o 
  -9  10  12      482.38      440.92     16.22 o 
  -8  10  12        0.03        8.35     17.73 o 
  -7  10  12     2418.36     2292.87    216.92 o 
  -6  10  12     3067.89     2888.27     34.48 o 
  -5  10  12      231.07      182.68     54.80 o 
  -4  10  12      192.77      194.20     14.52 o 
  -3  10  12     1758.67     1758.37     36.73 o 
  -2  10  12       27.59       80.91     34.48 o 
  -1  10  12     1968.44     2029.05    115.98 o 
   0  10  12     3717.47     3212.78    157.68 o 
   1  10  12     1873.79     1941.12    127.23 o 
   2  10  12       21.35       43.93     13.49 o 
   3  10  12     1763.03     1837.36     80.70 o 
   4  10  12      205.61      277.80     17.74 o 
   5  10  12      257.90      273.06     37.70 o 
   6  10  12     3084.82     2879.02     66.03 o 
   7  10  12     2362.22     2118.34     47.21 o 
   8  10  12        2.39       36.78     26.83 o 
   9  10  12      489.29      499.74     33.68 o 
  10  10  12      194.94      236.48     38.74 o 
 -10  11  12      166.58      290.41     38.54 o 
  -9  11  12      131.77      182.00     25.15 o 
  -8  11  12      358.46      323.78     14.96 o 
  -7  11  12       56.93      112.31     30.15 o 
  -6  11  12      680.65      595.08     12.32 o 
  -5  11  12     3651.12     3098.82     44.16 o 
  -4  11  12       84.69      155.04     20.93 o 
  -3  11  12      149.50      235.84     22.51 o 
  -2  11  12      357.36      337.70     13.61 o 
  -1  11  12      714.07      632.67     16.53 o 
   0  11  12      502.22      470.72     23.86 o 
   1  11  12      644.38      552.10      8.50 o 
   2  11  12      308.69      316.60     27.12 o 
   3  11  12      138.45      239.76     30.45 o 
   4  11  12       53.36       45.57      6.70 o 
   5  11  12     3628.89     2973.15     78.71 o 
   6  11  12      664.91      600.88     22.95 o 
   7  11  12      111.81      105.13     31.11 o 
   8  11  12      406.36      465.84     28.15 o 
   9  11  12      112.24      104.60     39.80 o 
  10  11  12      194.55      238.90     21.27 o 
  11  11  12      140.19      112.77     54.15 o 
 -11  12  12       89.35       85.32     31.45 o 
 -10  12  12      335.78      307.69     28.03 o 
  -9  12  12      696.04      590.60     19.96 o 
  -8  12  12      310.98      361.43     21.13 o 
  -7  12  12       52.04      115.73     31.33 o 
  -6  12  12     1482.51     1370.05    137.98 o 
  -5  12  12      272.08      277.40     21.54 o 
  -4  12  12      542.61      569.72     18.18 o 
  -3  12  12      162.95      137.26     12.69 o 
  -2  12  12      938.65      870.03     49.11 o 
  -1  12  12      511.68      478.13     45.55 o 
   0  12  12     4359.54     3926.99    125.74 o 
   1  12  12      514.91      504.70     22.57 o 
   2  12  12      906.26      852.51     27.60 o 
   3  12  12      154.75      221.14     19.39 o 
   4  12  12      563.40      614.98     13.64 o 
   5  12  12      252.46      349.95     31.13 o 
   6  12  12     1569.87     1521.23     55.58 o 
   7  12  12       63.29       45.29     11.21 o 
   8  12  12      268.13      278.03     19.45 o 
   9  12  12      782.05      638.19     33.62 o 
  10  12  12      322.48      249.13     26.79 o 
  11  12  12       91.43       75.36     18.22 o 
 -10  13  12      410.21      518.02     37.94 o 
  -9  13  12      106.86       90.48     24.46 o 
  -8  13  12       21.56       53.50     23.18 o 
  -7  13  12     1376.67     1423.09     44.81 o 
  -6  13  12      487.77      486.32     32.89 o 
  -5  13  12       30.20       34.32     10.00 o 
  -4  13  12     2975.62     2986.22     54.42 o 
  -3  13  12     1503.31     1634.19     49.94 o 
  -2  13  12      745.59      768.86     19.97 o 
  -1  13  12      336.42      329.30     11.87 o 
   0  13  12      277.14      336.48     23.15 o 
   1  13  12      280.62      317.67     29.83 o 
   2  13  12      744.92      703.74     34.65 o 
   3  13  12     1608.77     1467.56     75.05 o 
   4  13  12     2968.39     2642.73     66.20 o 
   5  13  12       28.85       67.01     31.77 o 
   6  13  12      496.34      430.68     19.27 o 
   7  13  12     1432.76     1585.25     67.31 o 
   8  13  12       26.87       27.15     19.78 o 
   9  13  12       93.74      137.66     37.10 o 
  10  13  12      392.96      426.76     33.03 o 
  -9  14  12       25.14       36.86     11.35 o 
  -8  14  12      134.08      171.06     64.89 o 
  -7  14  12      290.95      251.99     30.21 o 
  -6  14  12       79.84      109.77     31.19 o 
  -5  14  12      543.40      563.68     49.20 o 
  -4  14  12      634.25      593.96     22.85 o 
  -3  14  12      178.41      171.38     55.14 o 
  -2  14  12      538.48      485.14     28.32 o 
  -1  14  12       78.38       78.84     25.65 o 
   0  14  12      376.20      556.06     42.86 o 
   1  14  12      100.11      121.08     19.85 o 
   2  14  12      565.14      530.47     34.22 o 
   3  14  12      213.27      225.67     19.60 o 
   4  14  12      580.95      555.99     40.77 o 
   5  14  12      547.38      499.47     17.05 o 
   6  14  12       78.39      131.70     29.46 o 
   7  14  12      270.73      319.01     49.87 o 
   8  14  12      214.00      165.95     13.02 o 
   9  14  12       35.94       42.26     39.38 o 
  -7  15  12      256.75      243.86     54.40 o 
  -6  15  12      202.58      256.95     40.04 o 
  -5  15  12       80.00       84.78     11.60 o 
  -4  15  12       32.33       45.12     16.08 o 
  -3  15  12      613.90      605.71     47.76 o 
  -2  15  12      146.84      131.34     31.09 o 
  -1  15  12       41.49       42.94     10.32 o 
   0  15  12        3.03        6.81      6.07 o 
   1  15  12       41.23       47.73      8.31 o 
   2  15  12      131.88      112.46     29.11 o 
   3  15  12      575.19      600.79     29.55 o 
   4  15  12       15.22       36.39     25.07 o 
   5  15  12       70.81       95.66     25.88 o 
   6  15  12      202.03      230.27     21.72 o 
   7  15  12      273.84      347.04     30.71 o 
  -5  16  12       24.72       23.81      5.69 o 
  -4  16  12      166.83      144.05     40.38 o 
  -3  16  12       66.44       86.34     36.45 o 
  -2  16  12       61.99       47.89     26.83 o 
  -1  16  12      168.74      337.38     40.92 o 
   0  16  12      772.64      739.86     16.15 o 
   1  16  12      153.57      143.74     13.00 o 
   2  16  12       60.83       58.36     30.59 o 
   3  16  12       65.89       94.27     21.07 o 
   4  16  12      180.92      244.12     37.43 o 
   5  16  12       34.46      126.34     38.14 o 
   0   1  13     6443.68     6286.66    157.28 o 
   1   1  13     6042.71     5874.85     50.43 o 
  -1   2  13      385.21      327.83     17.88 o 
   0   2  13     1681.98     1871.70     46.82 o 
   1   2  13      450.37      479.70     49.39 o 
   2   2  13     2535.50     2947.11    122.70 o 
  -2   3  13      464.91      536.75     26.77 o 
  -1   3  13     3959.55     4182.50     41.37 o 
   0   3  13       50.32       44.20     35.06 o 
   1   3  13     3530.22     3481.90     93.53 o 
   2   3  13      373.04      491.77     39.98 o 
   3   3  13     5761.51     5236.92     38.59 o 
  -3   4  13       43.72       68.24     19.29 o 
  -2   4  13     6232.42     6203.49     61.58 o 
  -1   4  13     1281.90     1344.15     77.45 o 
   0   4  13     1851.13     2048.30     55.11 o 
   1   4  13     1115.66     1151.53     89.56 o 
   2   4  13     6626.99     6483.04     25.54 o 
   3   4  13       47.39       57.76     17.21 o 
   4   4  13     6546.27     5773.57     75.35 o 
  -4   5  13     5443.20     5398.70     46.75 o 
  -3   5  13     1446.90     1859.11     68.58 o 
  -2   5  13     2833.02     2701.22     20.02 o 
  -1   5  13     1398.30     1417.96    153.26 o 
   0   5  13      685.52      723.57     13.40 o 
   1   5  13     1467.00     1473.01    138.05 o 
   2   5  13     2799.71     2782.45     57.02 o 
   3   5  13     1348.12     1316.71     96.38 o 
   4   5  13     5278.59     5263.22     23.74 o 
   5   5  13      961.36      926.39     10.25 o 
  -5   6  13     2300.55     2156.82     27.39 o 
  -4   6  13     2415.41     2480.32     74.54 o 
  -3   6  13      853.47      958.49     39.11 o 
  -2   6  13     5092.14     4988.98     84.87 o 
  -1   6  13     3462.28     3521.02     45.47 o 
   0   6  13     4411.19     4011.65     32.16 o 
   1   6  13     3328.96     3579.59     43.13 o 
   2   6  13     5236.68     5038.73     17.80 o 
   3   6  13      902.19      911.81     75.25 o 
   4   6  13     2514.41     2627.88     24.68 o 
   5   6  13     2402.92     2513.15     74.10 o 
   6   6  13      629.84      836.24     64.57 o 
  -6   7  13     1288.48     1178.60      9.51 o 
  -5   7  13     3221.27     3344.46     27.57 o 
  -4   7  13     3712.12     3750.24    112.15 o 
  -3   7  13     2363.14     2181.57     15.24 o 
  -2   7  13     9101.24     8606.54     37.52 o 
  -1   7  13     4194.88     3851.10     31.16 o 
   0   7  13      174.44      190.57      6.65 o 
   1   7  13     3942.76     3625.12     39.48 o 
   2   7  13     8951.30     8469.97    137.26 o 
   3   7  13     2648.55     2681.14     55.35 o 
   4   7  13     4055.18     4353.72     45.76 o 
   5   7  13     3682.53     3639.18     41.88 o 
   6   7  13     1415.03     1354.98     20.76 o 
   7   7  13      725.44      750.73     25.77 o 
  -7   8  13      756.85      761.92     44.76 o 
  -6   8  13     2327.97     2144.85    103.47 o 
  -5   8  13       15.72       82.72     20.69 o 
  -4   8  13       72.92       86.60     11.41 o 
  -3   8  13      270.69      351.30     63.28 o 
  -2   8  13     1061.47     1205.56     33.96 o 
  -1   8  13      391.63      413.50     28.11 o 
   0   8  13       26.81       52.25     13.37 o 
   1   8  13      481.47      406.90     20.32 o 
   2   8  13      970.33     1115.29     90.83 o 
   3   8  13      243.69      318.21     29.63 o 
   4   8  13      108.90       93.63      6.20 o 
   5   8  13       14.42       40.89     24.03 o 
   6   8  13     2341.89     2362.63     46.26 o 
   7   8  13      740.97      810.45     56.20 o 
   8   8  13       38.92       50.36      8.32 o 
  -8   9  13       56.89       49.50      5.04 o 
  -7   9  13      351.45      305.39     36.29 o 
  -6   9  13      313.98      383.10     29.89 o 
  -5   9  13      749.21      701.42     20.01 o 
  -4   9  13      324.09      290.35     11.67 o 
  -3   9  13     1878.25     1905.77     71.55 o 
  -2   9  13      462.11      495.17     29.19 o 
  -1   9  13     1179.24     1441.07     32.24 o 
   0   9  13       10.71       26.19      4.40 o 
   1   9  13     1109.86     1180.83     27.48 o 
   2   9  13      384.14      394.90     26.70 o 
   3   9  13     1951.84     2237.12     35.53 o 
   4   9  13      314.64      313.26     22.29 o 
   5   9  13      759.55      770.95     25.73 o 
   6   9  13      349.29      326.17     13.87 o 
   7   9  13      248.76      383.74     34.86 o 
   8   9  13       60.25       54.61     14.42 o 
   9   9  13     1094.82     1167.76     70.09 o 
  -9  10  13      424.24      459.40     44.75 o 
  -8  10  13      704.01      600.70     52.96 o 
  -7  10  13      958.88      975.54     31.09 o 
  -6  10  13     1122.08     1055.89     57.33 o 
  -5  10  13      864.09      861.51     23.33 o 
  -4  10  13      487.26      479.22     32.60 o 
  -3  10  13      447.12      472.03     27.28 o 
  -2  10  13       65.56       91.07     18.98 o 
  -1  10  13     2278.72     2091.04     99.65 o 
   0  10  13     1404.65     1722.06     55.71 o 
   1  10  13     2080.97     2009.14     23.33 o 
   2  10  13      189.84      229.01     16.71 o 
   3  10  13      420.21      450.03     30.85 o 
   4  10  13      726.11      731.57     31.66 o 
   5  10  13      837.00      834.48     34.94 o 
   6  10  13     1023.97     1125.71     74.30 o 
   7  10  13      951.10      856.84     15.75 o 
   8  10  13      514.12      543.21     30.35 o 
   9  10  13      359.84      312.75     64.55 o 
  10  10  13      495.14      551.48     45.40 o 
 -10  11  13      404.19      452.19     26.97 o 
  -9  11  13       36.03       52.71     27.95 o 
  -8  11  13      372.01      308.41     36.09 o 
  -7  11  13      124.81      140.05     34.66 o 
  -6  11  13     1152.68     1497.36     74.62 o 
  -5  11  13      484.09      422.60     23.52 o 
  -4  11  13     2107.99     2394.79     54.69 o 
  -3  11  13      319.59      347.27     20.47 o 
  -2  11  13       76.18       94.93     30.78 o 
  -1  11  13       54.11       63.34     17.90 o 
   0  11  13      708.64      693.77     33.28 o 
   1  11  13       18.79       18.53      4.46 o 
   2  11  13      111.80      128.33     20.47 o 
   3  11  13      388.70      417.79     34.30 o 
   4  11  13     2098.21     2289.90    145.16 o 
   5  11  13      452.17      469.77     31.48 o 
   6  11  13     1278.25     1390.81     55.15 o 
   7  11  13       56.37       75.07     32.42 o 
   8  11  13      317.52      334.97     28.97 o 
   9  11  13       44.71       95.37     65.25 o 
  10  11  13      465.26      520.95     36.96 o 
  11  11  13       41.51       60.00     44.80 o 
 -11  12  13      144.64      167.75     34.54 o 
 -10  12  13      251.60      227.63     45.44 o 
  -9  12  13      675.70      673.94     37.62 o 
  -8  12  13       99.30      234.42     36.22 o 
  -7  12  13      501.32      459.92     23.09 o 
  -6  12  13     2284.59     2013.13     65.10 o 
  -5  12  13      319.22      407.89     29.21 o 
  -4  12  13      663.94      687.23     23.64 o 
  -3  12  13      297.92      282.03     44.21 o 
  -2  12  13       69.40       77.61     10.17 o 
  -1  12  13       60.31      119.64     22.33 o 
   0  12  13     2641.58     2546.16     70.43 o 
   1  12  13       66.71       93.21     17.16 o 
   2  12  13       28.95       32.93      7.42 o 
   3  12  13      267.20      301.89     24.93 o 
   4  12  13      598.58      585.74     47.96 o 
   5  12  13      293.30      307.59     22.64 o 
   6  12  13     2168.65     2116.27     41.65 o 
   7  12  13      517.44      489.54     32.67 o 
   8  12  13       75.71      126.67     29.32 o 
   9  12  13      549.21      499.13     64.34 o 
  10  12  13      292.95      314.28     49.39 o 
  11  12  13      143.81      223.00     43.86 o 
 -10  13  13        9.32        4.48      5.11 o 
  -9  13  13       46.15       85.10     63.58 o 
  -8  13  13      135.32      239.26     43.78 o 
  -7  13  13      642.02      632.34     21.29 o 
  -6  13  13      190.05      200.25     35.18 o 
  -5  13  13     1880.84     1762.62    150.51 o 
  -4  13  13      552.76      482.18     28.82 o 
  -3  13  13       57.36       93.82     21.64 o 
  -2  13  13      694.72      718.07     35.52 o 
  -1  13  13      602.74      542.74     26.40 o 
   0  13  13        5.61       12.31      8.34 o 
   1  13  13      499.10      455.74     66.56 o 
   2  13  13      670.52      673.97     37.25 o 
   3  13  13       66.06       75.44      9.85 o 
   4  13  13      564.76      439.72     13.01 o 
   5  13  13     2006.75     1761.17     38.80 o 
   6  13  13      209.53      320.50     31.26 o 
   7  13  13      617.05      530.04     19.82 o 
   8  13  13      177.56      173.55     51.61 o 
   9  13  13       40.31       48.66     27.13 o 
  10  13  13       12.97       12.38      6.03 o 
  -9  14  13       25.12       25.13     14.59 o 
  -8  14  13        3.22       14.82     64.28 o 
  -7  14  13      265.71      377.44     34.27 o 
  -6  14  13      104.77      168.65     68.93 o 
  -5  14  13      144.23      247.46     32.75 o 
  -4  14  13      803.24      684.90     44.63 o 
  -3  14  13      241.85      311.73     28.87 o 
  -2  14  13      292.34      302.96     25.93 o 
  -1  14  13       38.52       54.98      9.05 o 
   0  14  13      225.89      277.91     31.21 o 
   1  14  13       47.32       73.23      7.07 o 
   2  14  13      286.58      241.57     31.83 o 
   3  14  13      235.82      223.80     25.83 o 
   4  14  13      818.85      684.63     60.56 o 
   5  14  13      135.26      169.60     16.73 o 
   6  14  13      111.19      103.03     20.55 o 
   7  14  13      323.84      334.17     22.09 o 
   8  14  13       12.51       94.72     30.68 o 
   9  14  13       21.73       44.48     54.50 o 
  -7  15  13      293.02      271.05     15.56 o 
  -6  15  13      153.23      127.48     11.11 o 
  -5  15  13      144.95      266.35     57.27 o 
  -4  15  13       29.80       48.72     18.63 o 
  -3  15  13      655.03      670.21     20.40 o 
  -2  15  13      137.60      153.40     63.36 o 
  -1  15  13      116.59      121.81     23.33 o 
   0  15  13       89.40       75.03     17.15 o 
   1  15  13      117.11      120.06     34.16 o 
   2  15  13      125.84      137.14     32.17 o 
   3  15  13      595.41      624.99     25.60 o 
   4  15  13       26.57       69.37     21.40 o 
   5  15  13      143.43      120.14     13.93 o 
   6  15  13      180.77      161.87     11.19 o 
   7  15  13      325.17      376.34     43.44 o 
  -4  16  13       10.16       14.61      4.15 o 
  -3  16  13       64.53      140.38     56.94 o 
  -2  16  13       64.93       77.18     18.10 o 
  -1  16  13      178.39      291.49     41.23 o 
   0  16  13        1.07        8.91     34.38 o 
   1  16  13      143.11      254.54     40.30 o 
   2  16  13       82.63      133.23     18.54 o 
   3  16  13       62.36       66.19     18.81 o 
   4  16  13        4.97       38.80     20.67 o 
   0   1  14      662.39      615.90     34.65 o 
   1   1  14      599.86      709.01     59.89 o 
  -1   2  14     3928.12     3912.89     52.73 o 
   0   2  14     1415.27     1553.99     65.38 o 
   1   2  14     4571.25     4062.79     52.69 o 
   2   2  14     2567.20     2422.26    158.47 o 
  -2   3  14      373.86      302.98     22.23 o 
  -1   3  14      405.95      377.68     43.03 o 
   0   3  14     2948.91     3399.95     73.90 o 
   1   3  14      312.79      300.55     17.43 o 
   2   3  14      411.53      383.22     21.12 o 
   3   3  14      461.45      528.49     40.21 o 
  -3   4  14     2110.97     2155.11    100.49 o 
  -2   4  14      557.49      566.21     14.62 o 
  -1   4  14     1345.32     1238.21     19.94 o 
   0   4  14     1848.18     2116.98     41.64 o 
   1   4  14     1495.69     1425.88    116.36 o 
   2   4  14      601.44      615.61     26.89 o 
   3   4  14     1985.50     1977.59    127.11 o 
   4   4  14     1882.50     1883.17     26.89 o 
  -4   5  14     9961.66     9631.46     84.71 o 
  -3   5  14     1458.65     1348.83    128.78 o 
  -2   5  14    20092.62    18366.93    133.85 o 
  -1   5  14      624.02      794.17     80.03 o 
   0   5  14      111.08      151.15     29.79 o 
   1   5  14      617.17      479.09     37.78 o 
   2   5  14    20602.96    19817.52    287.28 o 
   3   5  14     1519.22     1746.41     42.72 o 
   4   5  14     9637.76     9261.51     45.02 o 
   5   5  14      391.64      438.43     23.72 o 
  -5   6  14      310.11      277.07     21.80 o 
  -4   6  14     1914.60     1724.02     23.93 o 
  -3   6  14     1871.13     1911.54    148.22 o 
  -2   6  14      170.85      253.56     28.79 o 
  -1   6  14      831.01      768.39     46.01 o 
   0   6  14       45.24       43.31     16.71 o 
   1   6  14      951.07      918.31     19.56 o 
   2   6  14      168.99      209.87     15.99 o 
   3   6  14     2450.63     2432.16     60.83 o 
   4   6  14     1876.73     1704.01     79.02 o 
   5   6  14      311.50      376.46     25.36 o 
   6   6  14      234.93      185.13     30.30 o 
  -6   7  14      419.70      345.14     28.95 o 
  -5   7  14     1172.76     1230.30     36.27 o 
  -4   7  14     2243.17     2085.74    114.82 o 
  -3   7  14      258.90      298.20     31.03 o 
  -2   7  14     3591.93     3669.14    108.53 o 
  -1   7  14      400.06      476.78     25.22 o 
   0   7  14      143.53      197.26     12.54 o 
   1   7  14      363.39      374.30     26.92 o 
   2   7  14     3384.36     3482.65     31.72 o 
   3   7  14      219.74      260.09     43.01 o 
   4   7  14     2207.48     2051.51     31.01 o 
   5   7  14     1095.86     1097.74     43.72 o 
   6   7  14      349.04      278.31     25.23 o 
   7   7  14       25.63       54.68     10.31 o 
  -7   8  14     2002.01     1993.49    112.20 o 
  -6   8  14      348.29      382.54     21.93 o 
  -5   8  14     7423.38     7029.96     30.24 o 
  -4   8  14     1645.49     1855.49     84.45 o 
  -3   8  14       14.22       46.84     17.27 o 
  -2   8  14      855.04      885.50     17.51 o 
  -1   8  14     8460.45     7945.20     98.49 o 
   0   8  14      145.02      186.36     23.69 o 
   1   8  14     8641.86     7862.22    196.90 o 
   2   8  14      862.63      821.46     69.34 o 
   3   8  14       12.37        8.39      6.85 o 
   4   8  14     1560.20     1469.11     87.82 o 
   5   8  14     6924.73     6604.13     65.33 o 
   6   8  14      287.36      328.15     42.60 o 
   7   8  14     2092.11     1974.01    151.94 o 
   8   8  14      582.05      484.27     86.10 o 
  -8   9  14      182.74      197.72     34.89 o 
  -7   9  14      813.25     1021.66    116.32 o 
  -6   9  14      707.47      800.11     27.01 o 
  -5   9  14      402.50      445.45     19.71 o 
  -4   9  14      621.66      612.79     22.51 o 
  -3   9  14     1631.30     1641.84     26.57 o 
  -2   9  14      318.41      311.29     16.94 o 
  -1   9  14      675.85      639.80     26.34 o 
   0   9  14      626.70      493.32     17.35 o 
   1   9  14      721.64      755.31     20.35 o 
   2   9  14      336.18      427.22     21.89 o 
   3   9  14     1577.73     1456.37    126.95 o 
   4   9  14      537.96      595.66     19.90 o 
   5   9  14      350.39      325.98     21.91 o 
   6   9  14      523.28      546.86     36.52 o 
   7   9  14      832.42      777.73     20.84 o 
   8   9  14      151.70      247.74     38.22 o 
   9   9  14      258.24      258.09     16.65 o 
  -9  10  14      387.10      336.37     48.55 o 
  -8  10  14      245.34      315.16     42.43 o 
  -7  10  14      175.49      218.01     22.09 o 
  -6  10  14      159.38      147.17     33.63 o 
  -5  10  14      668.10      654.41     36.16 o 
  -4  10  14      251.75      338.35     20.66 o 
  -3  10  14     1361.22     1239.88     46.94 o 
  -2  10  14      526.60      598.42     32.43 o 
  -1  10  14      591.70      579.35     38.33 o 
   0  10  14     2531.82     2521.05     26.85 o 
   1  10  14      577.83      542.39     45.15 o 
   2  10  14      480.05      464.72     13.91 o 
   3  10  14     1751.12     1577.41     22.95 o 
   4  10  14      382.34      409.48     26.61 o 
   5  10  14      764.28      783.99     24.06 o 
   6  10  14      132.70      119.40     13.92 o 
   7  10  14      134.64      221.27     24.74 o 
   8  10  14      268.69      332.03     32.23 o 
   9  10  14      483.07      538.80     30.16 o 
  10  10  14      522.89      549.89     29.16 o 
 -10  11  14      261.64      284.61     20.40 o 
  -9  11  14      127.12      115.94     34.77 o 
  -8  11  14     2267.51     2205.86     44.99 o 
  -7  11  14      278.24      271.81     22.76 o 
  -6  11  14      743.10      733.24     28.11 o 
  -5  11  14      379.56      352.64     23.77 o 
  -4  11  14     1908.96     1812.16     85.73 o 
  -3  11  14      178.76      166.65      8.59 o 
  -2  11  14      920.50     1087.73    156.29 o 
  -1  11  14     1966.27     1847.65    179.08 o 
   0  11  14       13.17      114.13     33.19 o 
   1  11  14     1924.13     1786.36    115.23 o 
   2  11  14      984.47     1165.75     44.86 o 
   3  11  14      190.93      220.57     12.79 o 
   4  11  14     1861.18     1971.58     47.75 o 
   5  11  14      313.37      398.75     38.63 o 
   6  11  14      737.07      670.81     48.15 o 
   7  11  14      296.71      372.59     35.12 o 
   8  11  14     2247.32     2299.34    143.82 o 
   9  11  14      118.65      152.06     28.24 o 
  10  11  14      246.26      325.03     28.13 o 
  11  11  14       74.67       76.42     10.44 o 
 -11  12  14       19.00       44.27     17.26 o 
 -10  12  14      110.04       90.16     62.02 o 
  -9  12  14      204.41      218.11     72.55 o 
  -8  12  14      304.70      435.55     48.01 o 
  -7  12  14       93.18      188.35     29.10 o 
  -6  12  14      235.60      262.35     42.52 o 
  -5  12  14      245.90      381.56     47.91 o 
  -4  12  14      547.68      597.89     22.82 o 
  -3  12  14      217.46      233.16     24.96 o 
  -2  12  14      953.80      969.35     25.76 o 
  -1  12  14      233.93      270.82     42.55 o 
   0  12  14       40.50       66.79     21.21 o 
   1  12  14      226.84      205.78     46.81 o 
   2  12  14      890.13     1141.22     63.25 o 
   3  12  14      172.52      286.40     29.75 o 
   4  12  14      562.72      593.39     53.31 o 
   5  12  14      222.12      275.84     31.29 o 
   6  12  14      285.62      327.73     26.64 o 
   7  12  14      115.86      138.45     18.61 o 
   8  12  14      279.48      243.01     10.78 o 
   9  12  14      193.50      236.14     73.97 o 
  10  12  14      102.27      104.31     47.46 o 
  11  12  14       19.94       32.06     29.88 o 
 -10  13  14       34.88       78.23     31.88 o 
  -9  13  14       19.62       25.50     37.44 o 
  -8  13  14      134.71      180.61     32.45 o 
  -7  13  14       25.36      117.87     44.90 o 
  -6  13  14     1320.62     1075.30    209.12 o 
  -5  13  14       95.04       72.24     10.48 o 
  -4  13  14       96.88      114.53     40.16 o 
  -3  13  14       79.74      116.05     36.05 o 
  -2  13  14       89.35       95.91      8.26 o 
  -1  13  14       85.14       69.69     32.43 o 
   0  13  14      207.53      219.59     13.88 o 
   1  13  14       67.97       50.60     45.72 o 
   2  13  14       93.34      130.61     19.99 o 
   3  13  14       83.33      158.86     20.69 o 
   4  13  14       76.09       60.34     18.02 o 
   5  13  14       83.54      108.95      8.58 o 
   6  13  14     1337.44     1205.03     29.42 o 
   7  13  14       54.29       52.34     22.06 o 
   8  13  14      137.05      241.79     29.90 o 
   9  13  14       19.40       16.25     15.39 o 
  10  13  14       21.67       19.08     11.40 o 
  -8  14  14      100.76       79.19     13.38 o 
  -7  14  14      579.94      622.12     52.89 o 
  -6  14  14       92.39      118.42     35.27 o 
  -5  14  14     2821.48     2890.90     64.72 o 
  -4  14  14      391.75      380.44     35.62 o 
  -3  14  14       29.30       48.67     26.01 o 
  -2  14  14       66.33       68.36     19.12 o 
  -1  14  14      603.84      584.58     27.68 o 
   0  14  14        4.72        4.86      3.31 o 
   1  14  14      751.28      768.34     38.25 o 
   2  14  14       57.69       88.11     35.83 o 
   3  14  14       32.94       33.52      9.35 o 
   4  14  14      332.62      290.77     24.58 o 
   5  14  14     2651.63     2381.36     72.22 o 
   6  14  14       78.91      123.58     39.30 o 
   7  14  14      627.50      720.83     59.95 o 
   8  14  14       95.04      135.54     48.97 o 
  -6  15  14       76.35       62.21     22.73 o 
  -5  15  14      305.38      382.10     29.28 o 
  -4  15  14       85.21      100.59     24.30 o 
  -3  15  14        7.37       35.64     31.12 o 
  -2  15  14      286.47      245.94     54.63 o 
  -1  15  14       63.62      121.72     21.25 o 
   0  15  14       19.09       43.58     28.38 o 
   1  15  14       82.14      137.63     22.23 o 
   2  15  14      291.16      396.89     39.74 o 
   3  15  14        4.04       17.71     11.16 o 
   4  15  14       74.74      115.11     27.29 o 
   5  15  14      357.33      345.82     28.51 o 
   6  15  14       87.07      123.85     26.13 o 
  -3  16  14      120.30      172.49     48.89 o 
  -2  16  14      107.00      225.74     45.61 o 
  -1  16  14       64.91       69.35     10.30 o 
   0  16  14       93.34      139.22     23.80 o 
   1  16  14       71.49       73.88     17.12 o 
   2  16  14      101.99       87.62     19.09 o 
   3  16  14      150.96      113.82     16.26 o 
   0   1  15      292.98      369.02      8.92 o 
   1   1  15     4546.50     4534.41     37.62 o 
  -1   2  15     1791.20     1720.83     36.07 o 
   0   2  15    13530.89    13061.61     79.48 o 
   1   2  15     2106.37     2021.27     70.14 o 
   2   2  15     1960.99     2387.62     83.16 o 
  -2   3  15     5569.36     5740.87     58.67 o 
  -1   3  15      136.10      156.81     23.58 o 
   0   3  15       30.61       44.95     41.67 o 
   1   3  15       98.33       75.48      6.03 o 
   2   3  15     5093.39     5253.96     54.86 o 
   3   3  15     1506.02     1501.16     58.73 o 
  -3   4  15     4215.58     4229.12     46.92 o 
  -2   4  15      258.87      359.62     44.12 o 
  -1   4  15     4983.97     4642.77     55.60 o 
   0   4  15     5574.59     5504.30     93.47 o 
   1   4  15     4925.67     4824.07     29.52 o 
   2   4  15      304.15      455.92     56.33 o 
   3   4  15     3934.90     3874.18    104.53 o 
   4   4  15      271.64      225.99     41.22 o 
  -4   5  15     5490.03     5155.67     75.42 o 
  -3   5  15     1926.95     2121.23     90.23 o 
  -2   5  15     2648.44     2363.65     27.82 o 
  -1   5  15     1246.12     1742.49     97.04 o 
   0   5  15      281.99      390.49     33.31 o 
   1   5  15     1345.83     1795.65     26.88 o 
   2   5  15     2746.14     2544.72     43.19 o 
   3   5  15     2072.08     2051.83     75.24 o 
   4   5  15     5457.13     4909.33     26.34 o 
   5   5  15      134.57      157.06     11.40 o 
  -5   6  15      554.53      551.54     24.82 o 
  -4   6  15     1355.14     1643.56     41.17 o 
  -3   6  15      873.92      980.82     24.37 o 
  -2   6  15     3172.46     3158.42     37.64 o 
  -1   6  15     1332.76     1428.26     22.78 o 
   0   6  15     2312.16     2307.73    103.21 o 
   1   6  15     1453.21     1457.06     91.69 o 
   2   6  15     3086.00     2964.80     62.38 o 
   3   6  15      785.68      852.59     66.17 o 
   4   6  15     1313.26     1279.21     67.07 o 
   5   6  15      695.54      717.77     16.19 o 
   6   6  15      125.31      192.86     19.16 o 
  -6   7  15      571.51      637.90     16.00 o 
  -5   7  15     1408.54     1563.53     41.53 o 
  -4   7  15     3895.44     3761.31     48.18 o 
  -3   7  15       12.04       23.03     11.55 o 
  -2   7  15     6979.42     6446.40     68.73 o 
  -1   7  15     1164.77     1123.84     16.75 o 
   0   7  15       22.61       35.21     19.14 o 
   1   7  15     1057.77      984.26     60.72 o 
   2   7  15     6387.29     5976.43     78.51 o 
   3   7  15        9.46       15.71     26.25 o 
   4   7  15     4480.15     4303.22     96.60 o 
   5   7  15     1114.76     1150.72     14.20 o 
   6   7  15      650.34      691.04     24.87 o 
   7   7  15     1246.96     1504.87     33.12 o 
  -7   8  15     1623.96     1713.71     92.02 o 
  -6   8  15      555.38      616.23     20.32 o 
  -5   8  15      209.14      284.49     24.98 o 
  -4   8  15     1092.78      972.16    182.64 o 
  -3   8  15     3305.93     3019.53    198.39 o 
  -2   8  15      262.18      253.98     28.21 o 
  -1   8  15     4044.61     3742.51    133.14 o 
   0   8  15      868.55      889.73    132.18 o 
   1   8  15     4211.05     3832.98    100.37 o 
   2   8  15      297.97      339.50     17.70 o 
   3   8  15     3207.72     2896.86     62.38 o 
   4   8  15     1149.64     1090.16    140.30 o 
   5   8  15      180.50      179.75     30.05 o 
   6   8  15      545.31      541.04     34.44 o 
   7   8  15     1645.56     1611.34     37.30 o 
   8   8  15      481.63      517.06     26.15 o 
  -8   9  15      879.31      958.44     47.50 o 
  -7   9  15       65.07       63.40     41.57 o 
  -6   9  15      847.84      828.25     38.20 o 
  -5   9  15       96.74      102.11     12.42 o 
  -4   9  15     1630.74     1487.54    160.87 o 
  -3   9  15     1306.47     1368.46    117.89 o 
  -2   9  15     1461.15     1632.25     94.44 o 
  -1   9  15      573.81      620.35     35.82 o 
   0   9  15      648.72      594.14     38.07 o 
   1   9  15      624.84      614.52     28.27 o 
   2   9  15     1406.91     1356.09    101.66 o 
   3   9  15     1177.41     1110.25     32.15 o 
   4   9  15     1585.37     1432.96    138.12 o 
   5   9  15       97.62      123.32     28.57 o 
   6   9  15      874.69      842.18     65.57 o 
   7   9  15       47.10       66.00     19.05 o 
   8   9  15      792.33      706.53     25.59 o 
   9   9  15     2379.14     2076.40    122.28 o 
  -9  10  15      921.45      820.90     32.48 o 
  -8  10  15      434.59      387.78     14.38 o 
  -7  10  15     1107.46     1058.45     35.06 o 
  -6  10  15      919.96      874.74     25.65 o 
  -5  10  15     3611.41     3397.29     97.01 o 
  -4  10  15      252.00      242.70     23.35 o 
  -3  10  15      422.56      418.12     19.99 o 
  -2  10  15     1461.34     1270.87     92.83 o 
  -1  10  15     3181.48     3218.76     42.99 o 
   0  10  15      229.82      385.05     39.73 o 
   1  10  15     3166.79     2915.66     63.35 o 
   2  10  15     1588.05     1479.77     39.44 o 
   3  10  15      385.00      333.45     29.34 o 
   4  10  15      342.42      374.18     30.02 o 
   5  10  15     3763.44     3813.76     62.06 o 
   6  10  15      905.17      891.03     22.97 o 
   7  10  15      952.38      911.76     36.50 o 
   8  10  15      533.97      517.94     28.68 o 
   9  10  15      931.38      927.20     36.05 o 
  10  10  15       34.09       43.72     21.86 o 
 -10  11  15      315.07      325.01     29.32 o 
  -9  11  15       92.71       80.19     16.32 o 
  -8  11  15       51.88       90.45     45.81 o 
  -7  11  15        0.47        4.59     32.86 o 
  -6  11  15      482.99      550.74     23.37 o 
  -5  11  15        2.21       15.23     13.05 o 
  -4  11  15     1319.07     1430.02     53.08 o 
  -3  11  15      246.90      312.05     21.61 o 
  -2  11  15      319.98      331.30      9.53 o 
  -1  11  15      336.84      305.07     21.75 o 
   0  11  15      409.06      348.87     16.44 o 
   1  11  15      384.09      354.49     34.20 o 
   2  11  15      398.02      418.41     21.40 o 
   3  11  15      237.98      256.38     21.72 o 
   4  11  15     1379.83     1730.10     39.85 o 
   5  11  15        7.44        6.19      5.02 o 
   6  11  15      427.19      433.02     21.34 o 
   7  11  15       10.78        8.77      5.11 o 
   8  11  15       46.51       75.31     31.51 o 
   9  11  15       82.83      136.94     25.51 o 
  10  11  15      317.61      371.89     49.17 o 
  11  11  15       48.09       36.65     23.91 o 
 -10  12  15      121.58      207.40     49.33 o 
  -9  12  15      273.67      306.95     32.28 o 
  -8  12  15       62.07      101.64     29.67 o 
  -7  12  15      265.88      239.08     53.53 o 
  -6  12  15      762.09      971.72     65.27 o 
  -5  12  15      307.07      342.02     33.29 o 
  -4  12  15      171.51      171.84     41.37 o 
  -3  12  15      673.28      593.16     18.98 o 
  -2  12  15      706.64      665.65     42.97 o 
  -1  12  15      226.26      258.66     26.96 o 
   0  12  15      895.49      780.86     54.63 o 
   1  12  15      200.11      213.09     12.31 o 
   2  12  15      746.05      684.86     11.97 o 
   3  12  15      572.97      493.26     31.74 o 
   4  12  15      125.40      122.00     15.61 o 
   5  12  15      343.29      367.71     22.32 o 
   6  12  15      818.89      740.32     55.97 o 
   7  12  15      275.40      252.37     28.08 o 
   8  12  15       63.23      119.98     44.64 o 
   9  12  15      266.82      259.26     49.66 o 
  10  12  15      114.80      166.88     45.36 o 
  -9  13  15       62.58      109.68     21.69 o 
  -8  13  15      134.74      147.85     30.43 o 
  -7  13  15       51.94       73.35     63.57 o 
  -6  13  15      351.30      308.58     42.38 o 
  -5  13  15      680.41      608.44     37.92 o 
  -4  13  15      637.64      736.28     48.01 o 
  -3  13  15       27.69       23.99     20.28 o 
  -2  13  15     1137.00     1039.20     33.82 o 
  -1  13  15     1029.60      931.69     26.93 o 
   0  13  15       17.68       18.69      5.09 o 
   1  13  15      988.12      914.06     24.86 o 
   2  13  15      968.14      942.55     46.50 o 
   3  13  15       22.90       24.82     12.12 o 
   4  13  15      620.28      555.01     19.57 o 
   5  13  15      685.48      695.87     31.44 o 
   6  13  15      384.71      304.83     70.87 o 
   7  13  15       46.84      111.28     41.10 o 
   8  13  15      135.00      159.65     45.70 o 
   9  13  15       71.32       74.22     18.38 o 
  -8  14  15      223.57      321.00     40.66 o 
  -7  14  15      422.13      405.57     19.79 o 
  -6  14  15      310.73      326.34     41.71 o 
  -5  14  15      193.73      184.90     32.90 o 
  -4  14  15      218.95      172.52     17.04 o 
  -3  14  15       61.67       69.96     23.13 o 
  -2  14  15      240.22      230.92     36.82 o 
  -1  14  15      400.12      412.79     16.99 o 
   0  14  15      223.76      227.73     22.79 o 
   1  14  15      358.76      366.40     11.98 o 
   2  14  15      270.14      274.04     31.23 o 
   3  14  15       45.56      166.94     49.29 o 
   4  14  15      198.99      197.82     18.70 o 
   5  14  15      179.83      164.80     43.10 o 
   6  14  15      319.63      316.78     31.25 o 
   7  14  15      457.76      438.75     25.47 o 
   8  14  15      243.05      317.19     47.47 o 
  -6  15  15      344.79      308.80     44.13 o 
  -5  15  15      192.57      241.91     27.03 o 
  -4  15  15       58.38       49.03     15.61 o 
  -3  15  15      662.86      664.97     27.24 o 
  -2  15  15      237.31      214.79     25.85 o 
  -1  15  15        0.53        9.84     20.34 o 
   0  15  15      356.35      347.60     32.44 o 
   1  15  15        0.10        4.20      6.04 o 
   2  15  15      228.32      208.79     10.07 o 
   3  15  15      679.99      588.18     22.29 o 
   4  15  15       34.28      146.43     56.96 o 
   5  15  15      202.93      230.04     32.36 o 
   6  15  15      442.90      359.69     75.14 o 
  -2  16  15      117.52      132.88     16.22 o 
  -1  16  15      316.48      268.05     11.64 o 
   0  16  15       46.74       75.18     13.41 o 
   1  16  15      304.83      321.36     25.29 o 
   2  16  15      123.55      209.37     44.51 o 
   0   0  16    17892.05    18264.33     59.00 o 
   0   1  16      418.18      451.39     19.72 o 
   1   1  16     6186.67     6585.14     60.01 o 
  -1   2  16      726.09      597.13     40.00 o 
   0   2  16      900.62     1343.45     66.79 o 
   1   2  16      698.37      597.33     21.95 o 
   2   2  16     4201.01     4181.26     72.10 o 
  -2   3  16      766.81      873.49     35.90 o 
  -1   3  16     2150.68     2250.04     67.27 o 
   0   3  16     3346.14     3414.36     46.53 o 
   1   3  16     2070.16     2220.37    122.93 o 
   2   3  16      766.42      881.13     34.40 o 
   3   3  16    25785.96    22962.90     75.34 o 
  -3   4  16      407.94      431.21     23.57 o 
  -2   4  16      996.07     1239.77    132.84 o 
  -1   4  16      628.78      595.55     33.10 o 
   0   4  16     6144.85     5487.71    123.78 o 
   1   4  16      619.36      675.47     57.81 o 
   2   4  16     1105.49     1215.13    151.35 o 
   3   4  16      433.09      458.00     25.91 o 
   4   4  16       62.27      100.09     16.29 o 
  -4   5  16      142.39      140.69     50.41 o 
  -3   5  16       51.99      126.30     29.44 o 
  -2   5  16      172.11      180.63     10.09 o 
  -1   5  16     1752.88     1732.84    103.56 o 
   0   5  16      776.25      923.84     43.76 o 
   1   5  16     1931.98     1925.22     26.32 o 
   2   5  16      145.37      158.38     12.01 o 
   3   5  16       59.59       96.26     17.22 o 
   4   5  16      130.62      209.52     23.03 o 
   5   5  16      372.84      386.76     12.80 o 
  -5   6  16      410.89      422.23     24.59 o 
  -4   6  16     6455.73     6450.96     46.94 o 
  -3   6  16     2201.10     2144.27     82.49 o 
  -2   6  16      939.28     1286.88     60.62 o 
  -1   6  16      953.81      947.78      8.34 o 
   0   6  16     5399.86     5092.46     28.12 o 
   1   6  16     1052.39     1077.16     33.33 o 
   2   6  16      878.89     1057.17     84.77 o 
   3   6  16     2331.84     2287.76     66.53 o 
   4   6  16     6236.03     5884.45    139.68 o 
   5   6  16      326.34      433.67     24.83 o 
   6   6  16     1186.09     1378.60     46.47 o 
  -6   7  16     1770.42     1714.93     83.63 o 
  -5   7  16     1098.50     1171.25     29.57 o 
  -4   7  16      982.40     1175.43     83.34 o 
  -3   7  16      871.55      760.53     40.81 o 
  -2   7  16     1145.72     1331.32     59.72 o 
  -1   7  16      387.63      339.26     17.60 o 
   0   7  16      242.36      192.75     31.55 o 
   1   7  16      395.99      397.39     30.36 o 
   2   7  16     1160.64     1021.78    126.98 o 
   3   7  16      946.32      815.49     55.99 o 
   4   7  16      911.47     1140.23     90.70 o 
   5   7  16     1025.58     1011.05     37.80 o 
   6   7  16     1838.49     1723.16     40.12 o 
   7   7  16     4247.79     3856.69     22.45 o 
  -7   8  16      322.51      329.86     17.24 o 
  -6   8  16      709.94      612.79     14.38 o 
  -5   8  16     1729.40     1917.45     82.17 o 
  -4   8  16      248.91      227.96     35.05 o 
  -3   8  16      270.94      324.47     19.46 o 
  -2   8  16     1843.35     1807.85    106.55 o 
  -1   8  16        7.41       12.70     14.35 o 
   0   8  16       22.33       10.03     14.76 o 
   1   8  16       23.15       16.78      4.82 o 
   2   8  16     1725.75     1630.71    140.78 o 
   3   8  16      201.06      304.07     25.08 o 
   4   8  16      188.37      150.63     18.07 o 
   5   8  16     1875.08     1780.77     21.63 o 
   6   8  16      735.13      745.21     29.83 o 
   7   8  16      284.74      293.42     30.91 o 
   8   8  16       11.26       43.53     24.72 o 
  -8   9  16      753.94      716.20     24.14 o 
  -7   9  16      496.90      538.39     32.56 o 
  -6   9  16     2142.69     2208.57     99.62 o 
  -5   9  16      117.87      104.97      8.27 o 
  -4   9  16      193.47      277.15     36.57 o 
  -3   9  16     8198.32     7633.93     75.17 o 
  -2   9  16      223.65      281.15     22.57 o 
  -1   9  16        7.93       18.42      4.19 o 
   0   9  16       75.14       84.98     18.43 o 
   1   9  16       18.86       50.55     27.61 o 
   2   9  16      316.40      263.91     34.41 o 
   3   9  16     8129.86     7500.25     59.19 o 
   4   9  16      147.26      143.62      8.29 o 
   5   9  16      127.36      151.39     24.13 o 
   6   9  16     1999.13     2093.31     22.98 o 
   7   9  16      556.20      545.44     17.58 o 
   8   9  16      797.11      788.23     35.41 o 
   9   9  16     3327.14     3221.54     46.44 o 
  -9  10  16       65.97      120.31     48.53 o 
  -8  10  16        0.66        8.27     15.25 o 
  -7  10  16     1023.91     1068.49     46.32 o 
  -6  10  16     3691.77     3481.88     29.15 o 
  -5  10  16      114.13      171.81     29.99 o 
  -4  10  16       32.44       29.07      5.21 o 
  -3  10  16     1167.80     1216.46     89.02 o 
  -2  10  16      113.31       92.90     19.39 o 
  -1  10  16      782.87      828.90     24.49 o 
   0  10  16     4744.48     4233.81     63.73 o 
   1  10  16      691.52      762.28     14.01 o 
   2  10  16      115.09      128.95     17.44 o 
   3  10  16     1150.46     1151.96     74.58 o 
   4  10  16       47.90       67.99     12.20 o 
   5  10  16      130.87      153.21     23.49 o 
   6  10  16     3420.31     3258.04    100.59 o 
   7  10  16      985.87      844.93     12.20 o 
   8  10  16        5.05       34.48     28.33 o 
   9  10  16       72.03       80.62     30.38 o 
  10  10  16      637.02      717.31     48.09 o 
 -10  11  16       34.09       26.38     10.80 o 
  -9  11  16      147.41      188.76     29.95 o 
  -8  11  16       32.95       45.33     19.91 o 
  -7  11  16        2.67        2.37      8.66 o 
  -6  11  16      312.39      427.00     32.45 o 
  -5  11  16      407.17      337.50     19.55 o 
  -4  11  16       82.06       96.61     22.63 o 
  -3  11  16       96.76      118.11     25.00 o 
  -2  11  16      216.46      302.92     22.06 o 
  -1  11  16      892.68      856.96     52.58 o 
   0  11  16      472.02      408.09     71.21 o 
   1  11  16      854.53      827.16     20.05 o 
   2  11  16      250.82      233.14     35.27 o 
   3  11  16       90.44      108.05     23.00 o 
   4  11  16      118.20      124.19     40.41 o 
   5  11  16      589.06      580.39     30.61 o 
   6  11  16      332.93      344.66     23.51 o 
   7  11  16       15.66       15.69      9.70 o 
   8  11  16       44.16       34.43     59.57 o 
   9  11  16      125.49      115.76     11.22 o 
  10  11  16       33.10       32.79      9.90 o 
  11  11  16      240.21      271.15     31.01 o 
 -10  12  16      401.00      402.60     35.14 o 
  -9  12  16      224.74      211.43     19.83 o 
  -8  12  16       81.22      124.44     49.43 o 
  -7  12  16       53.30       65.49     30.15 o 
  -6  12  16      799.46      766.30     34.63 o 
  -5  12  16      219.63      245.87     38.27 o 
  -4  12  16      868.87      814.05     22.61 o 
  -3  12  16      184.48      245.11     38.03 o 
  -2  12  16        5.58       48.35     20.59 o 
  -1  12  16       77.93       97.76     27.47 o 
   0  12  16      997.34     1074.16     56.02 o 
   1  12  16       42.79       29.03      5.06 o 
   2  12  16        3.36       20.62     31.60 o 
   3  12  16      225.15      216.74     19.01 o 
   4  12  16      844.19      911.65     46.90 o 
   5  12  16      282.97      309.58     29.73 o 
   6  12  16      885.70      786.44     35.87 o 
   7  12  16       66.37      108.96     36.68 o 
   8  12  16       89.12      125.63     51.74 o 
   9  12  16      233.43      191.87      3.75 o 
  10  12  16      396.03      450.32     52.12 o 
  -9  13  16      258.31      262.09     26.72 o 
  -8  13  16       44.55       67.10     30.53 o 
  -7  13  16      327.12      376.22     38.03 o 
  -6  13  16      128.79       94.92      7.09 o 
  -5  13  16       63.73       81.39     15.66 o 
  -4  13  16      367.98      443.96     23.73 o 
  -3  13  16      661.43      648.20     50.72 o 
  -2  13  16      220.15      231.06     29.75 o 
  -1  13  16      478.45      454.11     14.71 o 
   0  13  16      193.29      231.47     28.14 o 
   1  13  16      435.89      390.07     20.83 o 
   2  13  16      233.42      237.33     14.42 o 
   3  13  16      516.43      560.59     30.23 o 
   4  13  16      375.30      426.71     38.16 o 
   5  13  16       57.93       46.97      8.96 o 
   6  13  16      135.96      141.38     19.10 o 
   7  13  16      325.95      363.80     53.63 o 
   8  13  16       41.60      120.77     45.66 o 
   9  13  16      259.06      254.99     41.71 o 
  -7  14  16      149.88      157.35     26.81 o 
  -6  14  16       66.61      152.63     47.23 o 
  -5  14  16      219.18      233.62     32.75 o 
  -4  14  16      212.96      275.44     24.21 o 
  -3  14  16      105.55       95.52     11.10 o 
  -2  14  16      495.04      528.19     21.60 o 
  -1  14  16      102.85      262.28     54.39 o 
   0  14  16      101.33      169.55     43.19 o 
   1  14  16      149.30      146.72     42.34 o 
   2  14  16      575.84      493.99     41.98 o 
   3  14  16       98.55      134.13     30.05 o 
   4  14  16      138.95      172.40     40.75 o 
   5  14  16      225.13      184.28     32.24 o 
   6  14  16       64.72       61.83     43.46 o 
   7  14  16      184.71      187.96     19.42 o 
  -5  15  16       38.83      122.23     51.24 o 
  -4  15  16       48.58       95.83     26.81 o 
  -3  15  16      486.15      474.09     19.90 o 
  -2  15  16      251.31      209.81     43.97 o 
  -1  15  16       50.93       57.90     10.12 o 
   0  15  16        6.95       10.54      7.55 o 
   1  15  16       47.06       62.18     49.34 o 
   2  15  16      216.00      211.10     33.06 o 
   3  15  16      444.91      422.60     23.38 o 
   4  15  16       28.17       52.70     51.74 o 
   5  15  16       47.62       59.16      6.89 o 
   0   1  17     1267.73     1314.53     57.22 o 
   1   1  17     3610.65     3639.48     42.49 o 
  -1   2  17       21.90       67.23     30.99 o 
   0   2  17     1488.59     1345.30     74.38 o 
   1   2  17       65.82       70.11     20.71 o 
   2   2  17     1947.95     1954.96    104.09 o 
  -2   3  17      284.60      349.24     27.77 o 
  -1   3  17     2221.29     2341.54     39.25 o 
   0   3  17      458.03      495.43      8.41 o 
   1   3  17     2272.03     2300.72     59.02 o 
   2   3  17      225.94      236.06      4.94 o 
   3   3  17      819.95      802.42     34.38 o 
  -3   4  17      795.88      745.62     38.98 o 
  -2   4  17     1407.99     1352.32     22.59 o 
  -1   4  17     2866.57     2541.58    107.67 o 
   0   4  17     4201.54     3967.28    118.86 o 
   1   4  17     2728.16     2449.87    246.28 o 
   2   4  17     1505.73     1459.82     32.49 o 
   3   4  17      718.78      656.94     24.87 o 
   4   4  17       75.86       62.69     10.28 o 
  -4   5  17     1446.53     1358.35     91.45 o 
  -3   5  17     1014.44     1197.60    123.61 o 
  -2   5  17      491.97      538.52     24.26 o 
  -1   5  17     3216.00     3182.38    106.77 o 
   0   5  17     1092.87     1045.66     74.04 o 
   1   5  17     3257.13     3615.73     50.65 o 
   2   5  17      513.23      594.52     37.19 o 
   3   5  17      802.56      967.99     87.71 o 
   4   5  17     1435.74     1755.26     30.20 o 
   5   5  17      445.37      430.12     34.38 o 
  -5   6  17     1462.66     1392.79     34.72 o 
  -4   6  17     4392.16     4015.65     50.01 o 
  -3   6  17     1051.37     1275.08     52.15 o 
  -2   6  17     2007.46     1765.44    115.10 o 
  -1   6  17     1006.29     1018.87     23.79 o 
   0   6  17     1431.40     1219.19     22.07 o 
   1   6  17     1146.26     1372.06     93.62 o 
   2   6  17     1905.25     2063.22     32.32 o 
   3   6  17      932.14      943.05     77.42 o 
   4   6  17     4424.93     3961.92    107.93 o 
   5   6  17     1514.51     1369.59     40.78 o 
   6   6  17     1059.11     1029.97     10.80 o 
  -6   7  17      118.89      158.92     25.08 o 
  -5   7  17     1193.21     1167.84     28.47 o 
  -4   7  17       12.27       36.46     17.24 o 
  -3   7  17      142.03      224.73     20.79 o 
  -2   7  17     3842.28     3899.70     80.80 o 
  -1   7  17     6098.15     5345.67    106.56 o 
   0   7  17      134.45      162.58     16.56 o 
   1   7  17     5969.68     5359.39     37.32 o 
   2   7  17     3613.24     3709.00     58.04 o 
   3   7  17      208.56      299.55     34.24 o 
   4   7  17       35.55      122.71     15.09 o 
   5   7  17     1313.12     1298.97     22.66 o 
   6   7  17      130.29      152.51     23.91 o 
   7   7  17     4196.92     3801.33     24.08 o 
  -7   8  17      587.86      617.30     28.91 o 
  -6   8  17     2689.40     2458.28     85.40 o 
  -5   8  17       24.53       29.38     15.87 o 
  -4   8  17      387.20      410.20     27.60 o 
  -3   8  17      345.53      354.07     24.21 o 
  -2   8  17      393.71      376.28     50.48 o 
  -1   8  17      568.84      658.24     28.88 o 
   0   8  17      644.33      760.10     25.91 o 
   1   8  17      541.55      607.70     33.21 o 
   2   8  17      325.38      433.18     26.11 o 
   3   8  17      285.60      304.48     22.71 o 
   4   8  17      232.69      210.23     16.31 o 
   5   8  17       29.72       64.17     21.76 o 
   6   8  17     2853.38     2620.05     66.24 o 
   7   8  17      518.67      500.85      8.57 o 
   8   8  17        7.66       20.76     19.29 o 
  -8   9  17       60.80       66.93     34.97 o 
  -7   9  17      338.52      383.41     20.76 o 
  -6   9  17      561.26      477.34     49.45 o 
  -5   9  17       52.84       55.99     37.93 o 
  -4   9  17       62.45      151.29     37.04 o 
  -3   9  17      497.33      503.53     23.60 o 
  -2   9  17      477.97      535.34     31.58 o 
  -1   9  17     1587.46     1516.79    200.56 o 
   0   9  17      497.07      449.22     52.44 o 
   1   9  17     1582.63     1706.89     69.13 o 
   2   9  17      470.29      483.41     44.84 o 
   3   9  17      636.62      648.26     12.84 o 
   4   9  17       75.73      169.55     29.85 o 
   5   9  17       67.53      120.54     29.99 o 
   6   9  17      671.68      549.07     14.14 o 
   7   9  17      330.89      340.10     34.69 o 
   8   9  17       51.73       46.57      6.08 o 
   9   9  17     1353.43     1208.36    152.93 o 
  -9  10  17       84.68      126.46     29.59 o 
  -8  10  17      544.46      500.11     16.99 o 
  -7  10  17      319.35      287.72     13.02 o 
  -6  10  17     1031.22      993.76     69.67 o 
  -5  10  17      717.22      707.88     45.65 o 
  -4  10  17      143.24      141.39     10.78 o 
  -3  10  17      303.35      314.35     21.97 o 
  -2  10  17      441.09      376.28     44.05 o 
  -1  10  17      244.95      240.30     18.87 o 
   0  10  17     1151.90     1206.21     13.39 o 
   1  10  17      211.11      209.87     31.65 o 
   2  10  17      470.59      445.07     20.75 o 
   3  10  17      296.05      276.97     14.12 o 
   4  10  17      255.54      234.04     41.34 o 
   5  10  17      652.71      595.25     16.76 o 
   6  10  17     1005.92      911.73     21.85 o 
   7  10  17      317.00      287.52     50.68 o 
   8  10  17      498.43      401.41     11.93 o 
   9  10  17       88.52       80.39     21.44 o 
  10  10  17      126.35      183.67     38.65 o 
 -10  11  17      433.22      407.69     23.82 o 
  -9  11  17      139.72      143.04     49.79 o 
  -8  11  17      298.70      366.12     34.43 o 
  -7  11  17       97.73       90.12     39.94 o 
  -6  11  17      151.37      166.65     33.89 o 
  -5  11  17       21.90       43.13     19.97 o 
  -4  11  17      511.34      610.16     44.48 o 
  -3  11  17       29.93       22.98     11.94 o 
  -2  11  17      566.35      521.60     11.59 o 
  -1  11  17       10.75       19.15     13.13 o 
   0  11  17      713.21      693.08     45.78 o 
   1  11  17        0.54        3.80      5.20 o 
   2  11  17      537.21      517.25     43.37 o 
   3  11  17       15.73       26.54      8.51 o 
   4  11  17      475.35      499.72     22.98 o 
   5  11  17       13.99       17.76     44.02 o 
   6  11  17      158.22      133.94      9.84 o 
   7  11  17       49.29       77.03     53.95 o 
   8  11  17      248.45      301.02     57.60 o 
   9  11  17      123.59      196.17     59.89 o 
  10  11  17      442.98      451.98     29.68 o 
  11  11  17       17.09       19.24     47.94 o 
  -9  12  17      256.27      363.69     50.73 o 
  -8  12  17      387.40      389.61     25.48 o 
  -7  12  17      275.46      244.01     19.62 o 
  -6  12  17      406.16      469.19     30.23 o 
  -5  12  17       86.22      114.53     17.64 o 
  -4  12  17      550.96      539.55     42.73 o 
  -3  12  17      309.94      331.39     27.82 o 
  -2  12  17      244.74      203.16      6.36 o 
  -1  12  17        3.12        7.08      3.61 o 
   0  12  17      268.38      298.45     23.84 o 
   1  12  17       10.48       16.70     10.07 o 
   2  12  17      246.96      236.57     23.78 o 
   3  12  17      312.00      260.30     29.08 o 
   4  12  17      548.45      496.72     19.72 o 
   5  12  17       88.70      102.44     15.75 o 
   6  12  17      435.79      374.54     12.26 o 
   7  12  17      255.60      278.40     38.13 o 
   8  12  17      395.84      371.89     24.92 o 
   9  12  17      225.49      282.92     67.59 o 
  -8  13  17      306.18      437.32     69.08 o 
  -7  13  17      321.74      381.75     40.19 o 
  -6  13  17       18.79       35.36     31.83 o 
  -5  13  17      526.36      495.41     20.37 o 
  -4  13  17       33.31       43.34     17.02 o 
  -3  13  17       99.63      143.65     47.99 o 
  -2  13  17       45.62      112.57     30.67 o 
  -1  13  17      684.54      611.72     34.17 o 
   0  13  17       56.98       78.81     11.29 o 
   1  13  17      629.08      686.94     46.53 o 
   2  13  17       76.10      131.43     30.14 o 
   3  13  17      109.32      111.30     15.96 o 
   4  13  17       37.81       37.59     37.44 o 
   5  13  17      634.03      576.90     27.73 o 
   6  13  17       25.50       24.37     10.43 o 
   7  13  17      281.19      316.75     30.60 o 
   8  13  17      282.58      242.33     15.31 o 
  -6  14  17       85.28      145.46     60.00 o 
  -5  14  17       49.20       55.90     13.92 o 
  -4  14  17      214.32      236.09     24.15 o 
  -3  14  17       33.07       39.98     23.71 o 
  -2  14  17      121.69      102.11     10.74 o 
  -1  14  17      180.47      321.31     42.97 o 
   0  14  17      344.83      374.68     26.34 o 
   1  14  17      161.58      236.75     43.35 o 
   2  14  17      114.93       93.18     13.44 o 
   3  14  17       45.36      130.36     44.76 o 
   4  14  17      207.38      173.19     22.07 o 
   5  14  17       53.74       47.37     10.16 o 
   6  14  17       89.20      100.73     52.82 o 
  -4  15  17        4.31       11.83     13.77 o 
  -3  15  17      480.44      418.08     21.55 o 
  -2  15  17       94.69      182.55     39.12 o 
  -1  15  17      182.87      178.27     45.25 o 
   0  15  17      140.95      123.63     36.91 o 
   1  15  17      192.57      263.79     28.40 o 
   2  15  17       84.40      160.55     17.40 o 
   3  15  17      452.88      371.54     45.11 o 
   4  15  17        9.54       37.87     34.02 o 
   0   1  18      763.20      671.17     46.02 o 
   1   1  18      673.55      692.67     48.26 o 
  -1   2  18      911.93      909.64     41.23 o 
   0   2  18      331.98      322.27     37.37 o 
   1   2  18     1092.42     1401.83     57.54 o 
   2   2  18     2891.15     2864.13     68.12 o 
  -2   3  18      330.81      313.95     25.36 o 
  -1   3  18      924.13      881.61     35.17 o 
   0   3  18    10409.40    10019.55    100.31 o 
   1   3  18      788.45      690.49     23.61 o 
   2   3  18      378.57      344.20     18.19 o 
   3   3  18      230.26      297.19     15.11 o 
  -3   4  18      145.69      184.89     13.16 o 
  -2   4  18      306.71      281.84      3.00 o 
  -1   4  18     1082.16     1220.65     73.34 o 
   0   4  18     1537.14     1570.08     80.86 o 
   1   4  18     1037.92     1585.45     56.98 o 
   2   4  18      311.13      354.76     45.41 o 
   3   4  18       85.39      157.78     40.94 o 
   4   4  18      460.30      541.02     23.27 o 
  -4   5  18     2239.45     2298.61     45.13 o 
  -3   5  18      158.94      313.60     47.01 o 
  -2   5  18     8551.74     7373.46    106.28 o 
  -1   5  18     3060.42     2786.66     64.66 o 
   0   5  18        4.76       17.87     28.20 o 
   1   5  18     3121.68     2920.93     65.18 o 
   2   5  18     9321.08     8298.23    436.13 o 
   3   5  18      212.82      221.86     39.12 o 
   4   5  18     2176.38     2275.69     54.56 o 
   5   5  18      455.28      444.77     10.15 o 
  -5   6  18      526.06      561.39     47.80 o 
  -4   6  18     1253.58     1262.83     91.45 o 
  -3   6  18     2557.78     2804.54     53.22 o 
  -2   6  18     2715.30     2839.28     56.03 o 
  -1   6  18      527.98      555.75     28.14 o 
   0   6  18       71.87      210.26     42.28 o 
   1   6  18      631.17      640.22     31.82 o 
   2   6  18     2604.94     2795.34     32.81 o 
   3   6  18     1943.04     1920.85     90.64 o 
   4   6  18     1088.15     1169.24     43.42 o 
   5   6  18      532.34      597.51     31.52 o 
   6   6  18      633.28      643.55     28.80 o 
  -6   7  18     1107.41     1084.31    158.19 o 
  -5   7  18     1254.21     1218.49     12.54 o 
  -4   7  18     1767.72     2056.06     45.90 o 
  -3   7  18      709.71      763.00     23.15 o 
  -2   7  18     2855.18     2936.51     45.63 o 
  -1   7  18      246.49      305.80     21.67 o 
   0   7  18     1098.70     1281.63     53.22 o 
   1   7  18      288.50      348.46     23.73 o 
   2   7  18     2820.94     2725.01     83.73 o 
   3   7  18      657.91      649.35     32.93 o 
   4   7  18     1730.42     1870.07     41.37 o 
   5   7  18     1161.32     1132.86     27.59 o 
   6   7  18      924.87      823.21     90.95 o 
   7   7  18      527.44      392.18     30.02 o 
  -7   8  18     2586.35     2428.48     73.94 o 
  -6   8  18     1005.84      946.80     22.03 o 
  -5   8  18     8078.96     7586.59     33.28 o 
  -4   8  18      293.09      296.14     20.46 o 
  -3   8  18       72.39       71.06      6.69 o 
  -2   8  18      511.00      563.58     32.57 o 
  -1   8  18     6534.32     5991.03     40.55 o 
   0   8  18      110.07      161.63     15.90 o 
   1   8  18     6492.06     6159.53     32.64 o 
   2   8  18      553.30      550.45     57.60 o 
   3   8  18       68.07       82.45      9.57 o 
   4   8  18      298.94      371.82     20.50 o 
   5   8  18     7858.71     7250.27    121.56 o 
   6   8  18     1016.74      915.96     32.90 o 
   7   8  18     2647.27     2864.10     48.99 o 
   8   8  18        0.34        8.83     11.32 o 
  -8   9  18       19.36       62.34     30.00 o 
  -7   9  18      233.48      244.22     23.34 o 
  -6   9  18      480.15      536.06     23.28 o 
  -5   9  18      441.34      481.67     22.75 o 
  -4   9  18       78.93       91.54     24.82 o 
  -3   9  18     1064.55     1029.63     29.06 o 
  -2   9  18       60.71       65.89     16.78 o 
  -1   9  18       77.15       76.98     11.89 o 
   0   9  18     1700.87     1464.05     79.35 o 
   1   9  18       54.49       64.10     31.23 o 
   2   9  18       60.62       64.78      5.95 o 
   3   9  18     1027.43      962.93     25.71 o 
   4   9  18      115.92      160.19     14.32 o 
   5   9  18      385.97      375.08     19.35 o 
   6   9  18      583.83      595.70     26.29 o 
   7   9  18      259.72      313.90     20.93 o 
   8   9  18       15.61       18.48     19.70 o 
   9   9  18      113.36      144.43     14.73 o 
  -9  10  18      143.90      200.24     42.54 o 
  -8  10  18       41.11       62.01     11.50 o 
  -7  10  18      166.15      253.35     25.27 o 
  -6  10  18       69.28       97.31     14.01 o 
  -5  10  18      179.90      220.34     35.53 o 
  -4  10  18      557.92      444.11     16.42 o 
  -3  10  18      235.29      319.19     42.91 o 
  -2  10  18      549.53      601.07     44.87 o 
  -1  10  18      105.87      142.82     11.95 o 
   0  10  18      293.61      295.13     28.97 o 
   1  10  18      102.96      108.84     22.04 o 
   2  10  18      542.79      542.05     31.50 o 
   3  10  18      390.96      335.12     59.53 o 
   4  10  18      620.35      545.41     16.97 o 
   5  10  18      207.65      263.99     22.66 o 
   6  10  18       74.75      182.88     24.08 o 
   7  10  18      207.13      208.07     28.90 o 
   8  10  18       59.36       75.81     25.03 o 
   9  10  18      161.62      140.02     27.63 o 
  10  10  18      167.19      250.48     23.79 o 
 -10  11  18      126.86      132.55     15.63 o 
  -9  11  18       59.41       78.33      9.70 o 
  -8  11  18     1495.61     1322.53     78.86 o 
  -7  11  18      469.45      398.02     19.17 o 
  -6  11  18      115.83      142.18     26.93 o 
  -5  11  18      791.03      762.20     23.51 o 
  -4  11  18      784.79      886.61     50.11 o 
  -3  11  18      215.62      207.31     39.03 o 
  -2  11  18     2237.84     2064.20    141.10 o 
  -1  11  18      902.21      955.67    149.50 o 
   0  11  18        4.65       53.45     23.10 o 
   1  11  18      876.82      857.98     45.80 o 
   2  11  18     2278.64     2097.01     37.42 o 
   3  11  18      226.24      244.89     29.60 o 
   4  11  18      864.51      882.36     28.68 o 
   5  11  18      749.28      682.22     18.02 o 
   6  11  18      116.48      123.83     29.02 o 
   7  11  18      469.99      492.75     44.64 o 
   8  11  18     1483.51     1366.95     65.60 o 
   9  11  18       50.31       55.14     30.94 o 
  10  11  18      118.31      247.57     36.14 o 
  -9  12  18       90.55       85.17     10.51 o 
  -8  12  18      172.29      294.09     45.06 o 
  -7  12  18       93.11      115.20     26.17 o 
  -6  12  18      235.05      213.15     33.58 o 
  -5  12  18       94.73       73.60     26.09 o 
  -4  12  18      214.05      199.85     41.06 o 
  -3  12  18       25.58       45.94     27.10 o 
  -2  12  18      219.85      342.89     39.83 o 
  -1  12  18      146.46      150.55     24.96 o 
   0  12  18       35.24       46.44     21.10 o 
   1  12  18      143.61      229.48     42.98 o 
   2  12  18      232.49      413.72     54.53 o 
   3  12  18       30.76       39.82     11.27 o 
   4  12  18      205.67      196.86     68.53 o 
   5  12  18       86.79       81.41     41.26 o 
   6  12  18      273.42      417.07     50.91 o 
   7  12  18       73.71       68.70     14.26 o 
   8  12  18      204.05      262.98     31.57 o 
   9  12  18       69.70       77.87     16.85 o 
  -8  13  18       50.71      131.17     22.56 o 
  -7  13  18       71.09       86.36     33.54 o 
  -6  13  18      368.79      444.68     72.54 o 
  -5  13  18       94.26      134.50     21.27 o 
  -4  13  18      160.41      133.37     27.96 o 
  -3  13  18        5.53       15.18     11.01 o 
  -2  13  18       61.88      110.68     40.23 o 
  -1  13  18       90.82       83.82     22.34 o 
   0  13  18      455.15      451.56     22.14 o 
   1  13  18       81.28       71.71     60.56 o 
   2  13  18       69.48      120.97     33.60 o 
   3  13  18        5.89       40.05     29.19 o 
   4  13  18      163.85      225.02     29.49 o 
   5  13  18       84.01       73.06     29.19 o 
   6  13  18      387.50      325.37     31.54 o 
   7  13  18       52.86       81.48     47.09 o 
   8  13  18       50.45       45.36     20.02 o 
  -6  14  18      102.06       90.44     27.36 o 
  -5  14  18     1143.45     1057.58     32.59 o 
  -4  14  18       63.23       80.68     23.89 o 
  -3  14  18       61.10       52.41      5.95 o 
  -2  14  18       61.45       91.50     20.65 o 
  -1  14  18      458.37      451.26     28.90 o 
   0  14  18       33.54       43.85     27.89 o 
   1  14  18      503.44      515.87     53.27 o 
   2  14  18       73.55      107.15     48.23 o 
   3  14  18       71.24       97.20     45.18 o 
   4  14  18       49.81       53.96      9.58 o 
   5  14  18     1076.66     1247.42     74.26 o 
   6  14  18       97.80       77.18      5.95 o 
  -2  15  18       85.52      107.66     32.03 o 
  -1  15  18      179.81      299.83     35.53 o 
   0  15  18       71.48       56.99     16.92 o 
   1  15  18      186.42      190.59     45.89 o 
   2  15  18       88.30       74.12     33.57 o 
   0   1  19     1356.94     1379.28    122.03 o 
   1   1  19     4031.36     4102.77    121.05 o 
  -1   2  19     1051.56     1102.79     46.27 o 
   0   2  19     2878.62     2717.03     41.49 o 
   1   2  19      958.23      965.95    145.98 o 
   2   2  19      531.29      710.21     42.18 o 
  -2   3  19      324.35      367.53     35.26 o 
  -1   3  19      738.44      706.09     32.02 o 
   0   3  19      569.07      602.07     50.54 o 
   1   3  19      656.66      622.80     20.81 o 
   2   3  19      406.37      485.88     24.40 o 
   3   3  19      327.43      293.87     31.92 o 
  -3   4  19      214.07      250.82     27.92 o 
  -2   4  19      184.69      226.10     12.29 o 
  -1   4  19     4898.62     4309.11     44.08 o 
   0   4  19     5203.17     4754.08    192.35 o 
   1   4  19     4783.04     4424.86     30.10 o 
   2   4  19      267.08      313.92     59.26 o 
   3   4  19      229.06      393.32     61.56 o 
   4   4  19        4.72        9.34     23.26 o 
  -4   5  19      480.46      447.50     45.77 o 
  -3   5  19     1453.90     1375.21     63.17 o 
  -2   5  19     1087.64     1032.95     40.18 o 
  -1   5  19      630.93      702.63     21.33 o 
   0   5  19       94.20      243.79     30.50 o 
   1   5  19      662.67      668.03     15.47 o 
   2   5  19     1047.80     1039.00     31.65 o 
   3   5  19     1380.05     1458.87    131.18 o 
   4   5  19      377.25      413.31     19.93 o 
   5   5  19        8.33       79.22     38.64 o 
  -5   6  19      351.90      356.33     28.33 o 
  -4   6  19      891.81      809.01     22.51 o 
  -3   6  19      356.20      359.28     42.21 o 
  -2   6  19     2547.69     2469.77    174.06 o 
  -1   6  19      213.85      265.70     11.41 o 
   0   6  19      383.28      344.72     11.61 o 
   1   6  19      334.56      376.22     49.82 o 
   2   6  19     2543.36     2363.31     46.70 o 
   3   6  19      313.50      322.06     41.60 o 
   4   6  19      848.02      807.87     23.27 o 
   5   6  19      421.28      475.77     32.14 o 
   6   6  19      274.46      336.73     18.57 o 
  -6   7  19       63.19       99.68     21.10 o 
  -5   7  19      640.99      620.79     46.18 o 
  -4   7  19     2467.50     2690.49     46.75 o 
  -3   7  19       77.48       98.38     14.26 o 
  -2   7  19     3345.74     3163.16     92.90 o 
  -1   7  19     2259.70     2334.33     89.39 o 
   0   7  19      289.98      351.51     35.79 o 
   1   7  19     2317.52     2123.40     97.78 o 
   2   7  19     2910.18     3039.68     45.54 o 
   3   7  19       78.00       89.13     11.95 o 
   4   7  19     2432.64     2615.27     61.66 o 
   5   7  19      513.32      496.60     14.64 o 
   6   7  19       27.38       32.04      8.84 o 
   7   7  19     1165.47     1148.68     98.08 o 
  -7   8  19     1991.90     1915.17    140.44 o 
  -6   8  19      824.80      868.78     30.44 o 
  -5   8  19       50.26       78.92     37.15 o 
  -4   8  19       78.26      193.28     24.62 o 
  -3   8  19      642.58      630.79     29.36 o 
  -2   8  19       62.98       89.63     18.23 o 
  -1   8  19     1739.77     1827.07     80.21 o 
   0   8  19      933.18     1107.16     55.29 o 
   1   8  19     1741.21     1741.70     44.21 o 
   2   8  19       81.76       99.75     51.75 o 
   3   8  19      758.56      723.65     59.79 o 
   4   8  19       50.72       95.58     21.06 o 
   5   8  19       57.95      124.91     15.74 o 
   6   8  19      903.84      839.59     26.86 o 
   7   8  19     2095.39     2057.49     31.52 o 
   8   8  19      224.03      204.29     26.49 o 
  -8   9  19       33.19       80.84     14.24 o 
  -7   9  19      216.70      222.18     40.93 o 
  -6   9  19      440.71      349.76     27.67 o 
  -5   9  19      128.62      135.00     32.64 o 
  -4   9  19      185.74      192.05     22.77 o 
  -3   9  19      927.90      871.06     32.29 o 
  -2   9  19     1260.25     1237.36     24.33 o 
  -1   9  19      421.70      455.86     55.29 o 
   0   9  19      387.70      405.04     25.27 o 
   1   9  19      441.51      472.58     23.71 o 
   2   9  19     1305.17     1303.15     28.16 o 
   3   9  19      965.09      948.71     66.86 o 
   4   9  19      215.76      192.44     20.40 o 
   5   9  19      155.64      164.49     13.38 o 
   6   9  19      501.00      380.37     22.34 o 
   7   9  19      237.75      276.85     28.52 o 
   8   9  19       20.20       50.06     17.24 o 
   9   9  19      358.12      359.68     53.67 o 
  -9  10  19      338.70      448.71     37.71 o 
  -8  10  19        9.70       34.14     36.11 o 
  -7  10  19      599.11      576.69     28.05 o 
  -6  10  19       97.71      155.31      9.73 o 
  -5  10  19      563.09      534.53     13.27 o 
  -4  10  19       72.50      103.94     13.54 o 
  -3  10  19      152.57      139.48     10.49 o 
  -2  10  19      111.52      103.33     16.92 o 
  -1  10  19     1252.94     1445.91     36.34 o 
   0  10  19      165.85      265.89     26.63 o 
   1  10  19     1171.26     1148.25     56.06 o 
   2  10  19      174.88      166.99     12.52 o 
   3  10  19      143.31      186.13     25.10 o 
   4  10  19       75.96       93.47     16.48 o 
   5  10  19      541.21      542.02     20.95 o 
   6  10  19      108.47      127.85     18.97 o 
   7  10  19      577.38      472.52     10.81 o 
   8  10  19       20.11       17.35      6.52 o 
   9  10  19      322.80      271.19     13.46 o 
  10  10  19        3.28        9.81     12.57 o 
 -10  11  19      438.65      388.16     21.98 o 
  -9  11  19       60.11       54.88     12.35 o 
  -8  11  19       36.27       53.11     58.71 o 
  -7  11  19      244.27      234.52     18.01 o 
  -6  11  19        9.56       14.03      4.23 o 
  -5  11  19       53.45       60.49     36.17 o 
  -4  11  19     1030.26      981.51     49.33 o 
  -3  11  19       34.64       63.34     37.64 o 
  -2  11  19      143.47      203.46     51.47 o 
  -1  11  19      300.77      351.50     39.31 o 
   0  11  19       15.29       21.59      9.29 o 
   1  11  19      349.11      481.00     51.96 o 
   2  11  19      117.91      143.91     71.38 o 
   3  11  19       52.26       67.80     19.98 o 
   4  11  19     1055.14     1105.95     38.21 o 
   5  11  19       73.19       74.95     28.88 o 
   6  11  19        6.52        6.92      3.86 o 
   7  11  19      285.22      359.78     29.88 o 
   8  11  19       38.04       51.49     29.26 o 
   9  11  19       47.22       42.07     10.52 o 
  10  11  19      462.91      449.83     31.60 o 
  -8  12  19       97.48      190.31     49.47 o 
  -7  12  19      119.75      277.66     53.14 o 
  -6  12  19       53.14       88.09     19.48 o 
  -5  12  19       87.26      113.18     38.13 o 
  -4  12  19      179.21      191.50     19.04 o 
  -3  12  19      573.79      612.97     34.83 o 
  -2  12  19      352.75      362.89     18.21 o 
  -1  12  19      305.72      263.52     18.40 o 
   0  12  19      716.85      646.54     16.46 o 
   1  12  19      311.41      329.07     32.59 o 
   2  12  19      354.88      373.99     38.95 o 
   3  12  19      492.88      392.52     16.04 o 
   4  12  19      184.24      179.11      9.24 o 
   5  12  19       98.27      200.04     44.17 o 
   6  12  19       37.18       38.52     14.57 o 
   7  12  19      117.57      162.31     37.05 o 
   8  12  19       87.34       98.72     46.85 o 
  -7  13  19       58.69       61.06      7.86 o 
  -6  13  19       20.68       29.78     18.49 o 
  -5  13  19       24.92       46.96     32.85 o 
  -4  13  19      151.78      244.77     26.90 o 
  -3  13  19       38.69       24.09      6.11 o 
  -2  13  19      359.69      415.11     31.33 o 
  -1  13  19      347.81      307.34     17.54 o 
   0  13  19        0.51        6.40     16.93 o 
   1  13  19      350.78      317.64     46.11 o 
   2  13  19      289.16      316.55     22.93 o 
   3  13  19       27.64       49.89     26.21 o 
   4  13  19      134.73      211.16     17.43 o 
   5  13  19       12.59       29.00     11.47 o 
   6  13  19       35.17       30.61      6.03 o 
   7  13  19       48.03       62.36     18.54 o 
  -5  14  19       49.68       35.16     17.62 o 
  -4  14  19       35.77       27.84     37.41 o 
  -3  14  19       29.48       72.66     12.04 o 
  -2  14  19       89.23       87.17     21.54 o 
  -1  14  19      139.65      225.28     27.70 o 
   0  14  19      473.15      447.48     28.39 o 
   1  14  19      134.94      170.46     13.70 o 
   2  14  19      115.80      116.13     29.46 o 
   3  14  19       37.99       31.86      4.35 o 
   4  14  19       26.51       24.87      7.88 o 
   5  14  19       47.80      107.67     24.76 o 
   0   0  20    16139.69    16064.47     79.52 o 
   0   1  20     1739.52     1709.66    100.49 o 
   1   1  20      670.37      717.09     31.43 o 
  -1   2  20      312.40      314.11     27.92 o 
   0   2  20      731.06      696.87     62.67 o 
   1   2  20      299.40      317.80     34.37 o 
   2   2  20     3788.88     3859.85    107.65 o 
  -2   3  20     1226.58     1167.31     29.25 o 
  -1   3  20      622.45      712.80     16.53 o 
   0   3  20      423.53      486.18     47.14 o 
   1   3  20      574.82      769.29     31.22 o 
   2   3  20     1114.41     1055.63     43.12 o 
   3   3  20    16278.33    15080.01     79.74 o 
  -3   4  20      698.25      700.99     19.20 o 
  -2   4  20      100.47      170.46     26.49 o 
  -1   4  20      448.87      469.16     42.10 o 
   0   4  20     5389.91     4579.75    130.49 o 
   1   4  20      371.17      400.70     23.87 o 
   2   4  20      193.42      264.31     25.18 o 
   3   4  20      731.80      863.62     47.94 o 
   4   4  20      109.09       74.69     33.54 o 
  -4   5  20      376.19      312.17     44.21 o 
  -3   5  20      240.98      260.57     19.61 o 
  -2   5  20      310.24      410.50     29.01 o 
  -1   5  20      190.74      235.70     20.46 o 
   0   5  20      466.44      490.69     50.45 o 
   1   5  20      148.98      181.42     38.07 o 
   2   5  20      266.00      316.65     36.55 o 
   3   5  20      230.29      345.75     36.81 o 
   4   5  20      359.28      431.82     26.99 o 
   5   5  20      493.63      618.36     47.35 o 
  -5   6  20      140.47      200.44     21.26 o 
  -4   6  20     5885.87     5450.48     86.94 o 
  -3   6  20      216.76      265.79     23.04 o 
  -2   6  20     1096.84     1167.70    176.43 o 
  -1   6  20      902.38     1036.94     31.42 o 
   0   6  20     2501.84     2172.30     38.72 o 
   1   6  20      853.18      877.30     49.30 o 
   2   6  20     1030.13     1159.35     22.28 o 
   3   6  20      232.18      432.75     74.03 o 
   4   6  20     5592.88     5399.89     76.56 o 
   5   6  20      114.22       91.58     34.96 o 
   6   6  20      380.82      422.07     33.84 o 
  -6   7  20      527.89      546.51     26.57 o 
  -5   7  20      155.03      156.83      9.64 o 
  -4   7  20     2794.85     2656.23     26.85 o 
  -3   7  20      111.44       96.26     30.12 o 
  -2   7  20      756.91      771.19     18.80 o 
  -1   7  20      463.37      464.38     13.51 o 
   0   7  20      253.93      279.12     26.45 o 
   1   7  20      484.36      542.90     22.90 o 
   2   7  20      772.99      762.42     37.82 o 
   3   7  20       51.10       51.33     19.58 o 
   4   7  20     2614.07     2770.31     90.26 o 
   5   7  20      106.07      116.37     13.28 o 
   6   7  20      501.60      485.73     28.71 o 
   7   7  20     1069.85     1025.69     42.88 o 
  -7   8  20      336.42      279.70     47.65 o 
  -6   8  20       73.82      137.36     23.81 o 
  -5   8  20       14.06       30.41     12.37 o 
  -4   8  20      447.57      449.19     27.29 o 
  -3   8  20      392.12      382.22     21.68 o 
  -2   8  20     2263.96     2118.74    148.16 o 
  -1   8  20      567.58      568.59     21.14 o 
   0   8  20      103.36      180.26     37.48 o 
   1   8  20      537.85      499.34     32.22 o 
   2   8  20     1888.55     1960.31     82.26 o 
   3   8  20      350.47      299.96     13.44 o 
   4   8  20      436.45      387.52     22.34 o 
   5   8  20       20.57       40.38     10.36 o 
   6   8  20       79.36       82.64     14.46 o 
   7   8  20      342.92      460.73     43.85 o 
   8   8  20      199.21      229.02     24.64 o 
  -8   9  20      211.91      208.81     17.95 o 
  -7   9  20      208.85      303.28     31.90 o 
  -6   9  20      381.22      366.54     30.59 o 
  -5   9  20       23.54       23.80      4.71 o 
  -4   9  20      512.08      497.05     40.02 o 
  -3   9  20     3987.82     3652.85    144.40 o 
  -2   9  20       33.85       37.98      6.06 o 
  -1   9  20      144.40      174.63     11.99 o 
   0   9  20      254.78      234.77     16.65 o 
   1   9  20      118.71      106.03     23.52 o 
   2   9  20       11.03       35.93     11.40 o 
   3   9  20     4091.05     3740.54     91.56 o 
   4   9  20      512.17      470.02     36.76 o 
   5   9  20       25.82       23.49      6.02 o 
   6   9  20      341.57      324.10     16.18 o 
   7   9  20      238.87      238.45     43.90 o 
   8   9  20      233.19      257.44     33.27 o 
   9   9  20     1133.18     1146.89     73.90 o 
  -9  10  20       21.15       44.85     27.53 o 
  -8  10  20       36.63       52.68     12.58 o 
  -7  10  20      496.45      437.38     30.18 o 
  -6  10  20     1373.24     1634.26     59.61 o 
  -5  10  20      114.06      174.63     11.73 o 
  -4  10  20        7.21       46.18     39.52 o 
  -3  10  20       12.36       25.95     16.72 o 
  -2  10  20       26.40       22.66     53.26 o 
  -1  10  20      188.56      213.36     36.08 o 
   0  10  20     3619.47     3009.75     17.58 o 
   1  10  20      203.87      233.29     23.96 o 
   2  10  20       33.54       55.50     37.06 o 
   3  10  20       17.38       49.26     27.86 o 
   4  10  20        2.93       13.36     17.28 o 
   5  10  20      133.03      117.03     12.19 o 
   6  10  20     1397.71     1302.83     37.48 o 
   7  10  20      466.34      476.41     35.08 o 
   8  10  20       37.59       50.69     12.36 o 
   9  10  20       25.56       24.60      5.02 o 
  10  10  20      379.91      378.32     50.36 o 
  -9  11  20       18.70       25.08      6.14 o 
  -8  11  20        4.31        3.99      5.41 o 
  -7  11  20        5.10       17.66     45.33 o 
  -6  11  20       83.33       79.21     21.15 o 
  -5  11  20      409.91      425.99     26.88 o 
  -4  11  20       28.97       62.95     26.99 o 
  -3  11  20       61.34       63.88      8.34 o 
  -2  11  20      168.65      162.33      6.70 o 
  -1  11  20      427.69      414.09     38.22 o 
   0  11  20      379.65      394.26     33.50 o 
   1  11  20      451.92      447.16     26.33 o 
   2  11  20      202.57      249.53     43.56 o 
   3  11  20       70.03       60.26      4.89 o 
   4  11  20       54.20       57.59     15.98 o 
   5  11  20      436.24      422.93     32.02 o 
   6  11  20      110.14      102.62      8.22 o 
   7  11  20        3.01        2.58     46.53 o 
   8  11  20        4.08       19.87     51.79 o 
   9  11  20       19.64       46.48     42.51 o 
  -8  12  20       33.99       27.58     27.85 o 
  -7  12  20       87.85      164.67     46.80 o 
  -6  12  20      188.62      204.50     25.11 o 
  -5  12  20      102.90      144.63     37.40 o 
  -4  12  20      171.56      198.55     12.98 o 
  -3  12  20       76.21       73.43      8.89 o 
  -2  12  20       66.46       67.19      7.31 o 
  -1  12  20      147.40      201.65     23.94 o 
   0  12  20      458.46      477.43     27.83 o 
   1  12  20      165.63      204.26     14.81 o 
   2  12  20       72.08      110.39     35.07 o 
   3  12  20       95.46       92.94     33.06 o 
   4  12  20      179.60      196.50     27.91 o 
   5  12  20       76.66      135.14     63.42 o 
   6  12  20      179.28      160.02     11.18 o 
   7  12  20      103.33      131.44     54.47 o 
   8  12  20       30.18       51.20     38.31 o 
  -6  13  20       23.49       41.97     15.05 o 
  -5  13  20       44.94       57.51     45.65 o 
  -4  13  20       30.38       26.58      5.60 o 
  -3  13  20      137.54      203.42     35.94 o 
  -2  13  20       25.90       34.72     11.16 o 
  -1  13  20      201.76      253.91     34.08 o 
   0  13  20       12.81       21.60     15.06 o 
   1  13  20      197.24      191.13     50.79 o 
   2  13  20       37.15       31.40     14.85 o 
   3  13  20       77.54      163.82     29.66 o 
   4  13  20       36.38       45.42     19.03 o 
   5  13  20       38.39       51.82     31.41 o 
   6  13  20       21.20       62.48     25.82 o 
  -3  14  20       28.50       72.30     36.98 o 
  -2  14  20      164.48      208.86     18.59 o 
  -1  14  20       69.89      113.01     25.44 o 
   0  14  20       63.86       65.32     11.53 o 
   1  14  20       81.28      105.46     42.01 o 
   2  14  20      209.58      299.80     65.70 o 
   3  14  20       40.60       71.68     25.48 o 
   0   1  21      118.98      126.07     37.80 o 
   1   1  21     3925.09     3828.18     61.10 o 
  -1   2  21      152.20      202.25     24.97 o 
   0   2  21     7094.70     6204.86     50.42 o 
   1   2  21      126.70      114.97      9.99 o 
   2   2  21      476.61      555.00     34.16 o 
  -2   3  21     1730.71     2018.45     73.55 o 
  -1   3  21     2839.12     2714.07     89.78 o 
   0   3  21      221.61      207.72     13.64 o 
   1   3  21     2794.91     2693.64     86.72 o 
   2   3  21     1577.73     1538.99    152.50 o 
   3   3  21     1435.25     1277.71    145.65 o 
  -3   4  21      296.73      349.57     46.37 o 
  -2   4  21      694.38      769.92     47.00 o 
  -1   4  21      527.44      505.78     20.83 o 
   0   4  21     2056.27     1992.76     29.76 o 
   1   4  21      546.29      555.23     25.68 o 
   2   4  21      808.26      872.79     50.74 o 
   3   4  21      320.95      353.76     39.31 o 
   4   4  21       10.99       14.96     12.90 o 
  -4   5  21      531.57      538.12     36.59 o 
  -3   5  21     1686.51     1541.17     58.53 o 
  -2   5  21      735.39      692.55     59.24 o 
  -1   5  21      894.42      856.25     17.99 o 
   0   5  21      123.83      128.94     18.88 o 
   1   5  21      819.10      824.79     17.84 o 
   2   5  21      783.33      797.56     18.06 o 
   3   5  21     1538.86     1369.28     35.69 o 
   4   5  21      560.45      615.35     26.75 o 
   5   5  21      601.15      622.62     37.90 o 
  -5   6  21     1076.01     1042.55     18.35 o 
  -4   6  21     2613.59     2472.30     52.96 o 
  -3   6  21      616.89      571.37     16.68 o 
  -2   6  21      133.96      120.71     21.35 o 
  -1   6  21      324.88      403.12     22.77 o 
   0   6  21      932.17      950.96     27.50 o 
   1   6  21      272.27      364.46     36.37 o 
   2   6  21      133.40      212.82     25.03 o 
   3   6  21      500.19      527.62     47.58 o 
   4   6  21     2701.05     2941.77     57.93 o 
   5   6  21     1147.03     1044.18     20.76 o 
   6   6  21       78.83      124.98     27.93 o 
  -6   7  21       66.81      159.05     26.96 o 
  -5   7  21     2590.53     2649.35     64.91 o 
  -4   7  21     1151.00     1039.57    144.22 o 
  -3   7  21        2.88       30.03     19.01 o 
  -2   7  21     2178.54     2275.10     37.34 o 
  -1   7  21     2012.09     1742.68     15.54 o 
   0   7  21      188.42      185.24     22.06 o 
   1   7  21     1910.72     1978.18     80.06 o 
   2   7  21     2225.93     2123.35     25.05 o 
   3   7  21       19.62       40.06     23.69 o 
   4   7  21     1022.05     1101.96     58.42 o 
   5   7  21     2689.51     2392.07    130.06 o 
   6   7  21       61.96       92.24     18.50 o 
   7   7  21      601.41      607.03     30.48 o 
  -7   8  21      142.40      157.38     29.02 o 
  -6   8  21     1962.93     2216.96     37.94 o 
  -5   8  21       20.94       18.11      4.54 o 
  -4   8  21      701.48      702.09     27.26 o 
  -3   8  21      276.80      285.67     35.25 o 
  -2   8  21      217.99      213.38     34.78 o 
  -1   8  21      147.89      214.99     21.82 o 
   0   8  21     1879.27     1952.95     68.64 o 
   1   8  21      174.64      150.35     70.49 o 
   2   8  21      176.70      179.03     27.55 o 
   3   8  21      309.23      377.62     37.68 o 
   4   8  21      751.30      731.57     32.42 o 
   5   8  21       25.87       39.26      5.63 o 
   6   8  21     2009.95     1958.86     84.20 o 
   7   8  21      130.37      160.24     18.77 o 
   8   8  21        0.07       11.24     29.22 o 
  -8   9  21       54.26       74.30     26.65 o 
  -7   9  21      244.50      298.92     23.30 o 
  -6   9  21      268.63      244.31     18.68 o 
  -5   9  21       30.84       65.95     37.85 o 
  -4   9  21       71.33       73.12      9.94 o 
  -3   9  21     1071.47     1132.78     25.42 o 
  -2   9  21      287.76      264.61     14.22 o 
  -1   9  21     1270.94     1163.05     28.32 o 
   0   9  21      219.73      268.14     29.76 o 
   1   9  21     1159.01     1098.62     21.02 o 
   2   9  21      247.24      272.98     30.42 o 
   3   9  21     1040.60     1003.64     31.55 o 
   4   9  21       81.44       74.00      9.14 o 
   5   9  21       29.36       50.07     32.91 o 
   6   9  21      322.42      256.03     28.88 o 
   7   9  21      246.80      273.19     26.31 o 
   8   9  21       55.10       68.21     15.04 o 
   9   9  21      704.19      594.82     56.58 o 
  -9  10  21       44.50       78.38     24.75 o 
  -8  10  21      212.56      171.02     57.57 o 
  -7  10  21      186.89      159.95     11.58 o 
  -6  10  21      294.10      317.23     35.62 o 
  -5  10  21      608.33      607.24     15.86 o 
  -4  10  21      143.60      215.74     28.09 o 
  -3  10  21      133.49      183.76     19.06 o 
  -2  10  21      390.78      346.85     31.43 o 
  -1  10  21      501.00      518.03     41.10 o 
   0  10  21     1280.39     1250.75     60.02 o 
   1  10  21      547.53      622.33     41.85 o 
   2  10  21      434.35      397.33     23.73 o 
   3  10  21      131.30      111.70     25.59 o 
   4  10  21      179.63      304.95     27.77 o 
   5  10  21      587.93      624.40     26.23 o 
   6  10  21      300.16      337.04     27.83 o 
   7  10  21      198.73      229.47     19.09 o 
   8  10  21      155.61      152.79     15.82 o 
   9  10  21       38.02       52.46     13.53 o 
  10  10  21      142.10      205.38     36.10 o 
  -8  11  21      104.02       94.21     31.48 o 
  -7  11  21      107.57      261.54     45.56 o 
  -6  11  21       65.88      132.24     46.60 o 
  -5  11  21       94.97       76.96     12.52 o 
  -4  11  21      482.31      509.55     47.14 o 
  -3  11  21        4.19       18.57     34.34 o 
  -2  11  21      141.41      191.51     36.65 o 
  -1  11  21      181.67      279.27     30.19 o 
   0  11  21       70.99       73.05     30.51 o 
   1  11  21      172.36      180.45     22.92 o 
   2  11  21      130.62      115.46     35.39 o 
   3  11  21        2.69       14.59     11.40 o 
   4  11  21      450.64      460.67     32.07 o 
   5  11  21       95.30       96.14     19.77 o 
   6  11  21       60.82       86.49     30.46 o 
   7  11  21       73.56       67.95     16.64 o 
   8  11  21       79.72       77.03     41.84 o 
  -7  12  21       17.77       20.79      8.23 o 
  -6  12  21      189.78      260.48     27.14 o 
  -5  12  21       59.22      114.44     27.40 o 
  -4  12  21      543.51      484.56     40.66 o 
  -3  12  21      227.85      325.59     55.36 o 
  -2  12  21      164.21      152.86     27.50 o 
  -1  12  21       32.90       35.37      3.86 o 
   0  12  21      583.83      668.94     56.35 o 
   1  12  21       43.59       59.99     28.57 o 
   2  12  21      154.72      142.80     14.29 o 
   3  12  21      275.61      314.88     34.84 o 
   4  12  21      581.97      646.26     38.23 o 
   5  12  21       53.40       68.90     65.32 o 
   6  12  21      216.79      237.32     21.47 o 
   7  12  21       15.73       40.23     24.10 o 
  -5  13  21      330.56      376.57     31.85 o 
  -4  13  21       20.57       26.13     29.57 o 
  -3  13  21       44.31       65.37     40.23 o 
  -2  13  21      151.78      292.05     36.49 o 
  -1  13  21      422.23      386.91     60.18 o 
   0  13  21      129.85      160.92     30.84 o 
   1  13  21      448.27      447.19     26.23 o 
   2  13  21      203.43      224.12     25.41 o 
   3  13  21       51.19       44.48     46.04 o 
   4  13  21       15.01       12.71     11.07 o 
   5  13  21      376.77      331.52     13.04 o 
  -2  14  21       31.41       36.60     23.86 o 
  -1  14  21       69.88       59.44      3.43 o 
   0  14  21      105.22      212.75     46.62 o 
   1  14  21       63.79       88.93     28.37 o 
   2  14  21       36.09       49.04     29.52 o 
   0   1  22      703.20      704.21     14.39 o 
   1   1  22      335.21      322.58     28.44 o 
  -1   2  22     3350.33     3027.65    107.37 o 
   0   2  22        1.97       25.56     18.30 o 
   1   2  22     3224.30     2833.56     53.43 o 
   2   2  22      126.62      235.45     46.29 o 
  -2   3  22       19.18       44.01      8.25 o 
  -1   3  22       12.14       17.72      7.78 o 
   0   3  22      181.84      240.37     50.22 o 
   1   3  22       11.31       21.90      6.00 o 
   2   3  22       10.81       34.26     16.92 o 
   3   3  22      321.60      443.64     39.46 o 
  -3   4  22       96.89      108.29     13.86 o 
  -2   4  22      738.31      710.89     26.63 o 
  -1   4  22      459.75      419.86     45.78 o 
   0   4  22      271.53      294.52     41.95 o 
   1   4  22      439.09      386.83      7.25 o 
   2   4  22      777.45      738.87     37.22 o 
   3   4  22      138.47      210.41     39.39 o 
   4   4  22      110.30      131.69     18.51 o 
  -4   5  22     1119.46     1077.57     23.37 o 
  -3   5  22       53.43       48.54      6.52 o 
  -2   5  22     2246.88     1985.02     37.69 o 
  -1   5  22     1032.42     1035.39     41.50 o 
   0   5  22        1.65       28.41     25.90 o 
   1   5  22     1038.11     1195.29     32.64 o 
   2   5  22     2621.02     2556.68     77.13 o 
   3   5  22       31.17       72.56     36.08 o 
   4   5  22     1131.19     1067.48     12.73 o 
   5   5  22     1569.69     1614.19     42.66 o 
  -5   6  22       41.13       40.51     13.24 o 
  -4   6  22      273.81      373.89     38.84 o 
  -3   6  22      528.22      505.78     20.48 o 
  -2   6  22      650.31      637.10     23.42 o 
  -1   6  22      166.49      191.21     17.37 o 
   0   6  22     1653.73     1787.15     28.50 o 
   1   6  22      164.37      262.72     27.22 o 
   2   6  22      650.29      610.26     18.14 o 
   3   6  22      542.46      524.83     34.58 o 
   4   6  22      221.00      250.47     73.49 o 
   5   6  22       44.56       47.16     17.12 o 
   6   6  22      454.08      384.39     11.32 o 
  -6   7  22      110.99      112.97     22.49 o 
  -5   7  22      540.37      519.95     10.79 o 
  -4   7  22      273.94      257.82     30.58 o 
  -3   7  22      356.19      356.65     18.43 o 
  -2   7  22     2249.95     2086.48     72.65 o 
  -1   7  22     1325.73     1292.53     41.28 o 
   0   7  22      216.24      222.93     14.64 o 
   1   7  22     1417.51     1319.13     49.28 o 
   2   7  22     2211.57     2070.09    166.38 o 
   3   7  22      326.30      292.44     58.16 o 
   4   7  22      270.56      245.61     35.77 o 
   5   7  22      513.81      448.85     23.34 o 
   6   7  22       95.77       90.54     19.23 o 
   7   7  22       27.98       44.12     14.84 o 
  -7   8  22      674.13      625.03     28.33 o 
  -6   8  22      415.29      530.31     37.64 o 
  -5   8  22     2835.02     2656.83    108.07 o 
  -4   8  22      105.27      150.46     20.04 o 
  -3   8  22       30.13       35.06      9.82 o 
  -2   8  22      458.59      462.46     13.85 o 
  -1   8  22     1649.34     1428.70    186.43 o 
   0   8  22        2.25       16.79     30.33 o 
   1   8  22     1495.42     1565.40     48.09 o 
   2   8  22      425.97      547.42     35.83 o 
   3   8  22       29.46       69.20     44.15 o 
   4   8  22      104.43      118.48     15.17 o 
   5   8  22     2866.86     2664.69    142.76 o 
   6   8  22      403.53      440.47     37.18 o 
   7   8  22      655.18      614.28     15.82 o 
   8   8  22       67.58       78.42     36.67 o 
  -8   9  22       62.16       51.75     17.87 o 
  -7   9  22       34.21       67.82     14.53 o 
  -6   9  22      176.09      258.57     21.76 o 
  -5   9  22      256.97      294.05     13.40 o 
  -4   9  22      125.99      163.89     31.67 o 
  -3   9  22       46.43       46.68     14.30 o 
  -2   9  22       17.00       12.68      7.48 o 
  -1   9  22      172.33      136.48     14.31 o 
   0   9  22     1152.39     1058.95     21.62 o 
   1   9  22      184.63      173.26     11.48 o 
   2   9  22       18.81       50.95     37.76 o 
   3   9  22       35.46       63.46     26.73 o 
   4   9  22      162.74      182.36     31.11 o 
   5   9  22      235.88      225.71     37.66 o 
   6   9  22      200.21      238.12     18.86 o 
   7   9  22       28.54       68.16     31.78 o 
   8   9  22       71.58       84.88     17.73 o 
   9   9  22        1.06        1.97     16.85 o 
  -9  10  22      114.42      108.49     20.78 o 
  -8  10  22       55.05      146.59     45.80 o 
  -7  10  22       16.17       21.16     10.81 o 
  -6  10  22       60.64       70.80     13.38 o 
  -5  10  22       25.49       66.74     19.40 o 
  -4  10  22      356.31      276.61     56.51 o 
  -3  10  22      511.54      526.51     21.81 o 
  -2  10  22       75.23       79.68     19.53 o 
  -1  10  22       27.89       36.03     25.12 o 
   0  10  22       30.51       81.68     27.99 o 
   1  10  22       31.04       40.93     51.22 o 
   2  10  22       73.77       75.81      9.81 o 
   3  10  22      558.98      484.01     20.59 o 
   4  10  22      383.96      364.38     24.46 o 
   5  10  22       30.45       73.31     39.09 o 
   6  10  22       67.97       93.97     26.63 o 
   7  10  22       12.29       30.36     11.89 o 
   8  10  22       67.12       88.22     30.14 o 
   9  10  22      104.97      111.51     46.03 o 
  -8  11  22      662.58      597.23     43.15 o 
  -7  11  22      172.88      192.85     26.36 o 
  -6  11  22       58.80       74.75     42.40 o 
  -5  11  22      250.33      336.86     39.33 o 
  -4  11  22      471.30      419.32     37.64 o 
  -3  11  22      218.34      182.47     27.16 o 
  -2  11  22     1045.88     1017.28     61.34 o 
  -1  11  22      259.52      284.80     17.83 o 
   0  11  22        5.59       26.50      9.94 o 
   1  11  22      296.40      346.01     37.46 o 
   2  11  22     1016.30     1002.57     35.44 o 
   3  11  22      241.11      204.49     14.23 o 
   4  11  22      456.46      525.75     41.50 o 
   5  11  22      252.16      256.37     63.14 o 
   6  11  22       52.96       90.84     21.99 o 
   7  11  22      184.67      202.72     20.95 o 
   8  11  22      629.82      614.73     27.18 o 
  -6  12  22       76.76      148.24     23.88 o 
  -5  12  22      131.05      197.86     16.94 o 
  -4  12  22      135.25      178.09     14.22 o 
  -3  12  22       38.77       31.40      5.06 o 
  -2  12  22      321.31      329.99     18.09 o 
  -1  12  22        5.70       39.05     30.70 o 
   0  12  22        5.24        7.75     10.46 o 
   1  12  22        7.81       42.40     33.17 o 
   2  12  22      339.32      340.25     22.07 o 
   3  12  22       36.05       47.79     23.38 o 
   4  12  22      107.03       95.92      6.45 o 
   5  12  22      138.20      199.28     31.40 o 
   6  12  22       69.85       82.45     34.55 o 
  -4  13  22        1.50        5.58     12.99 o 
  -3  13  22       13.95       33.59      9.75 o 
  -2  13  22       44.05       55.37     41.33 o 
  -1  13  22      110.29       85.87     37.34 o 
   0  13  22      218.53      294.34     58.44 o 
   1  13  22      122.65      146.69     26.80 o 
   2  13  22       48.77       45.90     23.94 o 
   3  13  22       13.13       28.04      5.64 o 
   4  13  22        5.02        8.75      5.55 o 
   0   1  23      408.77      522.51     42.01 o 
   1   1  23     1492.65     1480.08     39.32 o 
  -1   2  23     2096.88     2050.52     77.47 o 
   0   2  23      401.06      359.31     22.57 o 
   1   2  23     2054.04     1838.12     82.88 o 
   2   2  23        5.67       17.13     21.87 o 
  -2   3  23      137.78      196.07     21.88 o 
  -1   3  23      214.27      211.69     41.97 o 
   0   3  23       40.15       60.77      5.04 o 
   1   3  23      251.87      324.78     42.27 o 
   2   3  23      128.04      213.18     39.76 o 
   3   3  23      205.54      175.07     50.24 o 
  -3   4  23      641.37      678.99     34.06 o 
  -2   4  23      601.04      691.11     36.89 o 
  -1   4  23     1672.99     1785.52    140.05 o 
   0   4  23     1186.31     1074.01     26.43 o 
   1   4  23     1753.17     1701.47     55.24 o 
   2   4  23      721.75      899.86     66.49 o 
   3   4  23      825.03      743.83     21.95 o 
   4   4  23      718.03      745.10     35.91 o 
  -4   5  23     1054.20     1015.94     29.07 o 
  -3   5  23       78.54       61.70     10.40 o 
  -2   5  23      569.90      562.80     31.66 o 
  -1   5  23      559.54      652.66     33.40 o 
   0   5  23      731.64      708.75    151.73 o 
   1   5  23      500.88      517.74     19.44 o 
   2   5  23      647.12      571.10     22.39 o 
   3   5  23       54.40       54.60      4.30 o 
   4   5  23      999.36      857.11     11.30 o 
   5   5  23       27.81       30.02     28.06 o 
  -5   6  23      552.58      491.91     27.94 o 
  -4   6  23      382.92      441.07     28.51 o 
  -3   6  23      261.19      266.90     17.66 o 
  -2   6  23     2271.27     2196.32    137.84 o 
  -1   6  23      349.39      407.96     20.20 o 
   0   6  23        2.25       36.34     15.38 o 
   1   6  23      291.25      321.00     16.74 o 
   2   6  23     2452.40     2577.84     61.28 o 
   3   6  23      308.91      312.52     24.74 o 
   4   6  23      369.44      402.98     46.25 o 
   5   6  23      531.33      499.83     24.10 o 
   6   6  23      273.45      328.75     53.13 o 
  -6   7  23      136.02      215.20     18.17 o 
  -5   7  23      459.19      504.30     27.06 o 
  -4   7  23     1760.28     1794.79     39.31 o 
  -3   7  23       22.62       36.11      4.15 o 
  -2   7  23      114.63      113.77     26.10 o 
  -1   7  23     1012.06      979.90     53.57 o 
   0   7  23      506.25      478.80     36.97 o 
   1   7  23     1061.97     1121.49     40.14 o 
   2   7  23      104.61       96.36     43.20 o 
   3   7  23       19.43       24.38     16.47 o 
   4   7  23     1746.42     2060.92     66.32 o 
   5   7  23      392.28      425.79     23.50 o 
   6   7  23      136.52      139.87     18.01 o 
   7   7  23       15.18       44.70     24.06 o 
  -7   8  23      530.94      525.27     25.62 o 
  -6   8  23      146.24      160.16     12.50 o 
  -5   8  23       13.90       33.61     11.81 o 
  -4   8  23      214.52      231.31     28.50 o 
  -3   8  23       46.51       59.63      8.93 o 
  -2   8  23      116.28      117.66      4.52 o 
  -1   8  23      818.27      775.92     27.35 o 
   0   8  23     1014.32      913.44     53.64 o 
   1   8  23      799.85      761.41     29.63 o 
   2   8  23      133.47      136.34      9.89 o 
   3   8  23       25.53       26.31     10.59 o 
   4   8  23      165.34      215.43     24.60 o 
   5   8  23       15.48       19.56     18.62 o 
   6   8  23      173.55      154.92     30.25 o 
   7   8  23      485.28      446.69     35.65 o 
   8   8  23      106.44      136.50     16.32 o 
  -8   9  23       75.89       92.75     12.03 o 
  -7   9  23       58.02       55.51     13.07 o 
  -6   9  23      123.24      151.00     40.29 o 
  -5   9  23       27.84       33.89      6.65 o 
  -4   9  23      155.62      223.13     22.24 o 
  -3   9  23      687.92      616.74     41.43 o 
  -2   9  23      904.54      821.48     17.25 o 
  -1   9  23       11.73       43.26     30.44 o 
   0   9  23      233.34      266.63     33.48 o 
   1   9  23       14.85       49.96     26.50 o 
   2   9  23      866.97      761.91      9.98 o 
   3   9  23      723.47      676.79     35.95 o 
   4   9  23      164.55      222.05     31.68 o 
   5   9  23       27.53       29.31      4.95 o 
   6   9  23      120.69       92.00     13.80 o 
   7   9  23       63.29       86.90     50.24 o 
   8   9  23      100.33      157.49     34.73 o 
   9   9  23      571.63      517.61     29.26 o 
  -8  10  23       66.02       72.68     34.50 o 
  -7  10  23      303.56      277.98     40.25 o 
  -6  10  23       24.57       64.06     13.66 o 
  -5  10  23      640.11      677.68     33.96 o 
  -4  10  23        0.32        8.02      9.00 o 
  -3  10  23      153.07      140.58     15.60 o 
  -2  10  23       57.31       91.75     25.75 o 
  -1  10  23      686.54      643.61     40.50 o 
   0  10  23       64.39      126.28     23.77 o 
   1  10  23      736.67      697.87     38.81 o 
   2  10  23       70.02       90.39     33.90 o 
   3  10  23      156.62      176.67     15.04 o 
   4  10  23        3.75       30.90     12.52 o 
   5  10  23      566.12      541.55     22.20 o 
   6  10  23       30.46       40.93     17.70 o 
   7  10  23      272.41      233.31     29.24 o 
   8  10  23       72.15      101.98     24.29 o 
  -7  11  23       20.31       22.10     33.55 o 
  -6  11  23       12.69       17.80     16.85 o 
  -5  11  23        1.25       22.94     11.78 o 
  -4  11  23      336.61      376.03     25.26 o 
  -3  11  23       10.93       34.94     10.21 o 
  -2  11  23      180.03      151.11     10.51 o 
  -1  11  23       44.55       45.20      9.44 o 
   0  11  23       13.92       41.66     17.27 o 
   1  11  23       44.97       34.75     18.03 o 
   2  11  23      176.43      291.45     34.75 o 
   3  11  23       11.20       27.15     32.80 o 
   4  11  23      362.96      302.32     42.76 o 
   5  11  23        0.06        4.66     16.78 o 
   6  11  23       21.21       18.57     10.52 o 
   7  11  23       23.41       23.37     17.54 o 
  -5  12  23       61.58       79.28     35.35 o 
  -4  12  23       65.00       62.72      5.35 o 
  -3  12  23      311.20      287.93     24.82 o 
  -2  12  23      129.78      127.20     23.48 o 
  -1  12  23       66.55       77.22     15.76 o 
   0  12  23       88.71      118.04     24.57 o 
   1  12  23       89.94      115.61     25.18 o 
   2  12  23      127.12      119.39     16.19 o 
   3  12  23      317.96      323.70     18.29 o 
   4  12  23       64.00      103.68     42.18 o 
   5  12  23       61.53      104.09     22.01 o 
  -2  13  23      221.75      206.75     25.05 o 
  -1  13  23      330.15      321.61     30.85 o 
   0  13  23       41.61       42.01     11.42 o 
   1  13  23      351.69      320.84     18.68 o 
   2  13  23      249.09      329.54     42.11 o 
   0   0  24    17179.82    15547.33      8.21 o 
   0   1  24     1296.99     1190.19     34.22 o 
   1   1  24      393.69      381.37     21.36 o 
  -1   2  24      159.81      156.11     20.76 o 
   0   2  24      310.00      373.41     38.68 o 
   1   2  24      163.57      209.46     38.74 o 
   2   2  24     4247.26     4234.48     46.29 o 
  -2   3  24      550.30      541.51     55.58 o 
  -1   3  24       27.72       55.83     54.35 o 
   0   3  24      777.13      745.55     25.96 o 
   1   3  24       51.12      170.93     43.73 o 
   2   3  24      556.66      522.95     18.31 o 
   3   3  24     9575.58     8189.70    175.88 o 
  -3   4  24      972.25      925.91     61.09 o 
  -2   4  24      602.91      558.79     28.92 o 
  -1   4  24      473.19      443.78     19.57 o 
   0   4  24     1042.40     1118.15     45.29 o 
   1   4  24      427.29      425.93     20.88 o 
   2   4  24      744.29      980.55    100.31 o 
   3   4  24      909.33      784.50     29.60 o 
   4   4  24       70.88       86.75     19.86 o 
  -4   5  24       67.93      112.93     19.93 o 
  -3   5  24       22.16       41.80     19.85 o 
  -2   5  24      821.84      854.61     28.02 o 
  -1   5  24       68.30       78.07     41.44 o 
   0   5  24      222.86      284.92     18.80 o 
   1   5  24       46.98       68.40     22.29 o 
   2   5  24      873.67      817.72     17.15 o 
   3   5  24       22.73       53.98      8.15 o 
   4   5  24       65.37      149.50     41.54 o 
   5   5  24     1000.74     1172.42    155.58 o 
  -5   6  24      212.10      258.03     30.84 o 
  -4   6  24     1312.18     1196.65     40.29 o 
  -3   6  24       23.93       48.46     27.89 o 
  -2   6  24      269.60      359.43     36.74 o 
  -1   6  24       74.70       72.10     43.79 o 
   0   6  24     1029.94     1201.01     77.11 o 
   1   6  24       56.35      139.32     58.41 o 
   2   6  24      286.88      459.08     55.09 o 
   3   6  24       19.44       20.76     10.68 o 
   4   6  24     1290.16     1168.62     19.66 o 
   5   6  24      202.01      338.64     54.49 o 
   6   6  24     1476.92     1378.94     58.41 o 
  -6   7  24       47.71       50.25     14.15 o 
  -5   7  24      134.24      143.49     17.22 o 
  -4   7  24      615.48      557.27     23.03 o 
  -3   7  24      308.13      265.00     24.01 o 
  -2   7  24      282.69      247.02     44.59 o 
  -1   7  24     1081.26      992.70     12.73 o 
   0   7  24      526.28      498.77     38.99 o 
   1   7  24     1110.18     1135.38     47.22 o 
   2   7  24      285.75      253.44     16.22 o 
   3   7  24      310.54      408.26     62.64 o 
   4   7  24      547.34      478.40     47.81 o 
   5   7  24       98.57      100.15     56.85 o 
   6   7  24       35.49       36.34      7.65 o 
   7   7  24      187.98      229.75     16.20 o 
  -7   8  24      157.26      186.59     32.98 o 
  -6   8  24       43.17       68.23     45.24 o 
  -5   8  24      284.45      310.62     27.61 o 
  -4   8  24      175.39      185.27     20.84 o 
  -3   8  24      307.93      242.39     50.56 o 
  -2   8  24      640.60      532.99     32.40 o 
  -1   8  24       44.17       61.38     20.60 o 
   0   8  24       47.55       36.47     19.90 o 
   1   8  24       41.70      106.89     29.49 o 
   2   8  24      553.65      513.87     62.20 o 
   3   8  24      297.93      286.28     23.01 o 
   4   8  24      208.17      205.72     22.37 o 
   5   8  24      276.44      309.12     23.07 o 
   6   8  24       45.84       38.69      4.33 o 
   7   8  24      171.84      197.51     18.41 o 
   8   8  24      337.20      344.16     20.29 o 
  -8   9  24      203.36      243.21     24.05 o 
  -7   9  24       55.07       69.33     15.23 o 
  -6   9  24      103.00      120.97     19.50 o 
  -5   9  24       10.87       21.23     45.75 o 
  -4   9  24      246.36      234.10     40.92 o 
  -3   9  24     2503.72     2211.91     78.89 o 
  -2   9  24      312.59      347.29     29.49 o 
  -1   9  24       50.47      203.05     28.42 o 
   0   9  24      302.74      304.65     22.83 o 
   1   9  24       53.53      144.11     31.10 o 
   2   9  24      360.51      439.32     29.04 o 
   3   9  24     2516.53     2165.68     18.09 o 
   4   9  24      234.94      206.26     77.87 o 
   5   9  24       11.51       15.64      6.06 o 
   6   9  24       86.90      108.30     54.14 o 
   7   9  24       41.80       43.52     53.89 o 
   8   9  24      219.18      195.96     11.29 o 
  -7  10  24      292.39      356.61     24.85 o 
  -6  10  24      437.10      393.27     17.35 o 
  -5  10  24       32.41       35.56     14.25 o 
  -4  10  24       67.72       86.09     25.60 o 
  -3  10  24      288.40      314.25     23.52 o 
  -2  10  24       27.07       56.58     22.59 o 
  -1  10  24      402.98      372.99     20.10 o 
   0  10  24     1870.82     1643.26    101.88 o 
   1  10  24      406.21      481.56     37.34 o 
   2  10  24       21.28       96.36     46.07 o 
   3  10  24      298.59      348.34     39.32 o 
   4  10  24       79.97      126.45     29.28 o 
   5  10  24       40.99       37.02     30.42 o 
   6  10  24      412.74      388.32     23.34 o 
   7  10  24      259.72      223.00     25.75 o 
  -6  11  24       21.47       40.63     35.54 o 
  -5  11  24       44.19       31.26     12.79 o 
  -4  11  24        9.70       26.06     43.50 o 
  -3  11  24       80.86       72.59      7.65 o 
  -2  11  24       57.60       66.22     15.09 o 
  -1  11  24      277.62      333.43     19.17 o 
   0  11  24      408.40      458.70     42.46 o 
   1  11  24      275.48      344.59     31.29 o 
   2  11  24       69.95       70.99     28.95 o 
   3  11  24       88.42       68.67      5.28 o 
   4  11  24       11.60       24.87     25.38 o 
   5  11  24       56.36       83.29     31.40 o 
   6  11  24       23.15       39.05     48.45 o 
  -4  12  24      199.95      332.12     33.57 o 
  -3  12  24       18.54       21.57      8.14 o 
  -2  12  24       29.32       31.58     10.48 o 
  -1  12  24       76.73       76.63     28.21 o 
   0  12  24       41.31      114.76     48.35 o 
   1  12  24      101.99       83.98     15.67 o 
   2  12  24       27.16       40.14     24.20 o 
   3  12  24       12.89       30.39     12.35 o 
   4  12  24      206.66      200.93     34.78 o 
   0   1  25      231.15      183.37     17.78 o 
   1   1  25     2400.43     2131.78     32.08 o 
  -1   2  25      321.84      389.66     27.67 o 
   0   2  25     1235.18     1447.13     66.24 o 
   1   2  25      339.25      303.26     19.08 o 
   2   2  25       15.44       66.19     26.80 o 
  -2   3  25      184.04      193.25     21.55 o 
  -1   3  25       74.18      105.86     39.39 o 
   0   3  25      104.90      133.23     20.44 o 
   1   3  25      138.23      161.11     29.17 o 
   2   3  25      140.31      179.71     20.45 o 
   3   3  25      149.78      107.34     16.84 o 
  -3   4  25      398.48      411.15     39.11 o 
  -2   4  25      555.89      586.04     25.43 o 
  -1   4  25      899.76      854.75     25.24 o 
   0   4  25     1158.47     1035.20     49.87 o 
   1   4  25     1034.63     1090.08     45.10 o 
   2   4  25      596.73      546.49     35.81 o 
   3   4  25      369.65      523.52     42.65 o 
   4   4  25       56.64       92.42      8.66 o 
  -4   5  25      594.31      567.42     28.61 o 
  -3   5  25      122.88      234.37     48.62 o 
  -2   5  25      376.72      320.18     37.75 o 
  -1   5  25      342.12      331.86     11.72 o 
   0   5  25      193.10      202.03     19.89 o 
   1   5  25      342.91      396.15     32.27 o 
   2   5  25      377.26      352.65     18.62 o 
   3   5  25      143.84      147.67     35.03 o 
   4   5  25      658.73      558.89     54.59 o 
   5   5  25      776.60      698.21     22.11 o 
  -5   6  25      551.55      518.65     27.73 o 
  -4   6  25     1328.45     1587.35     62.78 o 
  -3   6  25       98.66      158.79     22.90 o 
  -2   6  25      563.50      497.43     38.13 o 
  -1   6  25       55.61      142.86     29.52 o 
   0   6  25      143.10      116.16      8.91 o 
   1   6  25       52.43       86.06     18.08 o 
   2   6  25      683.50      638.38     23.76 o 
   3   6  25       82.74      116.41     40.12 o 
   4   6  25     1372.21     1315.14    167.87 o 
   5   6  25      549.58      665.21     63.19 o 
   6   6  25      365.14      345.12     47.73 o 
  -6   7  25       40.48       36.16     15.37 o 
  -5   7  25      348.67      299.77     36.84 o 
  -4   7  25      359.18      451.79     25.61 o 
  -3   7  25       58.63       85.68     14.16 o 
  -2   7  25      235.49      245.60     53.09 o 
  -1   7  25      395.30      428.13     52.86 o 
   0   7  25      177.21      175.03     11.97 o 
   1   7  25      383.54      340.31     15.72 o 
   2   7  25      294.33      331.81     33.69 o 
   3   7  25       63.15       70.98     18.24 o 
   4   7  25      329.57      422.74     30.81 o 
   5   7  25      347.97      329.76     39.24 o 
   6   7  25       33.43       29.64      4.13 o 
   7   7  25      334.99      320.18     48.11 o 
  -7   8  25      108.92      200.42     36.24 o 
  -6   8  25      506.67      449.94     15.32 o 
  -5   8  25        5.07       31.49     25.08 o 
  -4   8  25      112.22      112.41     18.93 o 
  -3   8  25      180.63      220.66     29.76 o 
  -2   8  25       16.73       16.79     10.33 o 
  -1   8  25        5.78        8.94      6.09 o 
   0   8  25      674.40      620.82     26.97 o 
   1   8  25        7.44       11.71      9.85 o 
   2   8  25        5.03       18.40     79.22 o 
   3   8  25      203.05      198.57     42.08 o 
   4   8  25      140.22      197.34     63.67 o 
   5   8  25        4.88       17.86     65.25 o 
   6   8  25      519.12      445.09     16.43 o 
   7   8  25      112.14      199.94     47.79 o 
   8   8  25        0.05       10.66     10.08 o 
  -8   9  25       90.45       95.76     10.67 o 
  -7   9  25      122.26      142.01     56.10 o 
  -6   9  25       31.08       87.90     27.61 o 
  -5   9  25       50.75       67.23     11.60 o 
  -4   9  25        6.72       15.97     34.62 o 
  -3   9  25      434.31      417.31     27.70 o 
  -2   9  25       73.34      121.85     20.86 o 
  -1   9  25      284.51      276.14     52.91 o 
   0   9  25      762.77      664.49     61.73 o 
   1   9  25      302.64      326.83     31.48 o 
   2   9  25       68.34      186.78     42.62 o 
   3   9  25      407.92      352.04     35.77 o 
   4   9  25        9.58        9.39     11.45 o 
   5   9  25       43.85       43.84     16.26 o 
   6   9  25       30.51       36.92     45.46 o 
   7   9  25      116.45      120.97      8.57 o 
   8   9  25       88.54      121.41      8.45 o 
  -6  10  25       95.62       79.25     40.54 o 
  -5  10  25      219.38      328.56     34.96 o 
  -4  10  25       71.06       55.92     20.65 o 
  -3  10  25       31.79       34.96     28.31 o 
  -2  10  25      867.59      749.54     31.55 o 
  -1  10  25      101.51      132.28     18.24 o 
   0  10  25      268.22      254.25      5.12 o 
   1  10  25       82.84       68.91     27.65 o 
   2  10  25      966.39      966.62     64.79 o 
   3  10  25       37.92       91.20     17.88 o 
   4  10  25       50.27       63.39     25.68 o 
   5  10  25      197.83      188.89     27.91 o 
   6  10  25      112.95      155.40     28.35 o 
  -5  11  25        4.51       10.49      8.67 o 
  -4  11  25       28.78       38.29     15.86 o 
  -3  11  25       59.71       62.44     29.17 o 
  -2  11  25       74.64       61.13     10.03 o 
  -1  11  25      119.39      125.14     26.03 o 
   0  11  25       26.23       40.83     11.85 o 
   1  11  25      111.78      102.06     31.69 o 
   2  11  25       76.91       70.41     37.17 o 
   3  11  25       60.69       88.71     14.81 o 
   4  11  25       28.35      100.61     44.33 o 
   5  11  25        8.25       19.82      6.36 o 
  -1  12  25       43.53       42.64     10.20 o 
   0  12  25      276.23      376.64     51.40 o 
   1  12  25       44.69       82.81     21.62 o 
   0   1  26       80.73       61.64      8.74 o 
   1   1  26       19.30       24.37     36.81 o 
  -1   2  26     1294.25     1286.48     94.77 o 
   0   2  26      259.43      246.86     48.47 o 
   1   2  26     1241.47     1125.89     49.54 o 
   2   2  26       40.61       82.42     38.85 o 
  -2   3  26       29.02       50.11     15.41 o 
  -1   3  26      557.10      474.32     29.02 o 
   0   3  26       15.02       26.39      6.10 o 
   1   3  26      578.78      530.31     28.11 o 
   2   3  26       20.62       27.61     11.99 o 
   3   3  26      780.55      753.34     26.82 o 
  -3   4  26       22.17       42.85     38.50 o 
  -2   4  26      259.18      250.41     26.72 o 
  -1   4  26      791.27      723.50     20.03 o 
   0   4  26      129.40      150.07     12.22 o 
   1   4  26      836.17      752.43     21.38 o 
   2   4  26      285.34      383.49     27.68 o 
   3   4  26       10.99       43.49     31.49 o 
   4   4  26      132.50      164.88     30.17 o 
  -4   5  26     1077.74      884.79     30.77 o 
  -3   5  26      239.27      297.47     45.78 o 
  -2   5  26     1138.76     1100.87     40.15 o 
  -1   5  26      536.51      474.91     31.74 o 
   0   5  26        2.28        6.15     12.08 o 
   1   5  26      515.95      489.56     29.05 o 
   2   5  26     1120.42     1017.60    113.66 o 
   3   5  26      224.14      270.62     18.17 o 
   4   5  26     1120.61      995.80     87.01 o 
   5   5  26      770.76      774.41     30.07 o 
  -5   6  26      113.07      128.28     32.95 o 
  -4   6  26        9.66       43.40     26.44 o 
  -3   6  26      454.09      416.53     48.02 o 
  -2   6  26      556.19      517.91     19.41 o 
  -1   6  26       56.51       66.67     21.64 o 
   0   6  26        5.35        9.54      6.02 o 
   1   6  26       42.47       72.90     32.37 o 
   2   6  26      504.60      569.38     52.67 o 
   3   6  26      408.20      375.03     35.77 o 
   4   6  26       19.18       15.74      7.85 o 
   5   6  26      116.86      166.55     42.50 o 
   6   6  26        3.91       13.50     20.83 o 
  -6   7  26      211.29      265.25     26.67 o 
  -5   7  26      232.48      267.36     28.60 o 
  -4   7  26       54.17       65.20     21.08 o 
  -3   7  26      171.40      154.36     26.85 o 
  -2   7  26      384.21      355.57     28.92 o 
  -1   7  26      491.80      480.62     19.53 o 
   0   7  26       35.22       29.24     11.77 o 
   1   7  26      542.86      479.35      5.00 o 
   2   7  26      430.18      451.27     26.71 o 
   3   7  26      152.25      183.38     14.96 o 
   4   7  26       50.23       57.56     12.22 o 
   5   7  26      228.44      218.89     44.90 o 
   6   7  26      219.01      225.78     20.87 o 
   7   7  26       16.86       31.24     10.54 o 
  -7   8  26      368.48      344.75     48.87 o 
  -6   8  26      250.98      211.96     26.96 o 
  -5   8  26      909.12      883.98     25.99 o 
  -4   8  26      155.98      133.16     22.21 o 
  -3   8  26        2.08       22.14      8.70 o 
  -2   8  26        6.70       18.72      8.53 o 
  -1   8  26      409.99      449.65     27.78 o 
   0   8  26       53.45       92.00     27.61 o 
   1   8  26      429.87      441.83     39.89 o 
   2   8  26       12.53       13.92     10.56 o 
   3   8  26        1.52        1.25     46.06 o 
   4   8  26      130.27      218.65     53.30 o 
   5   8  26      915.92      753.68     53.32 o 
   6   8  26      246.54      373.65     51.68 o 
   7   8  26      350.70      349.35     45.99 o 
   8   8  26       39.08       92.37     26.08 o 
  -7   9  26       69.74      110.28     16.89 o 
  -6   9  26       46.88      102.11     19.74 o 
  -5   9  26       45.47       35.93      4.79 o 
  -4   9  26        0.34        2.12      4.64 o 
  -3   9  26       98.66      140.04     22.68 o 
  -2   9  26       84.49       89.68     19.49 o 
  -1   9  26      131.03      202.31     29.91 o 
   0   9  26      682.86      628.98     23.75 o 
   1   9  26      132.35      127.52     14.35 o 
   2   9  26       82.44      100.60     35.03 o 
   3   9  26      109.65      128.78     30.35 o 
   4   9  26        3.10        6.35     10.93 o 
   5   9  26       37.94      125.10     58.42 o 
   6   9  26       66.14       78.61     13.52 o 
   7   9  26       80.58      132.62     24.76 o 
  -5  10  26       26.49       29.73     25.28 o 
  -4  10  26       49.45       68.13      7.68 o 
  -3  10  26      105.54       90.94     20.74 o 
  -2  10  26       43.20       51.05     22.09 o 
  -1  10  26       61.91       63.60     10.49 o 
   0  10  26       78.77       62.62     28.31 o 
   1  10  26       55.67      102.22     29.10 o 
   2  10  26       62.46       66.81     21.65 o 
   3  10  26      116.05       97.84      4.51 o 
   4  10  26       37.59       81.95     50.70 o 
   5  10  26       23.42       64.19     47.52 o 
  -3  11  26       77.42       93.08     20.00 o 
  -2  11  26      619.74      668.50     26.11 o 
  -1  11  26      199.18      204.18     29.04 o 
   0  11  26        0.37        5.68     29.69 o 
   1  11  26      201.23      222.43     19.24 o 
   2  11  26      592.39      507.45     35.16 o 
   3  11  26       85.69       95.25     23.79 o 
   0   1  27     1697.84     1474.87     25.41 o 
   1   1  27      371.96      390.46     42.90 o 
  -1   2  27     1176.14      987.49     24.95 o 
   0   2  27     2655.19     2298.18    140.30 o 
   1   2  27     1115.63     1121.43    153.89 o 
   2   2  27       92.85       72.21     29.66 o 
  -2   3  27      358.79      327.61     14.43 o 
  -1   3  27       81.14      103.92     24.57 o 
   0   3  27       16.46       31.75     24.19 o 
   1   3  27       80.32       77.40     13.79 o 
   2   3  27      288.74      286.50     23.11 o 
   3   3  27        1.17       20.99      8.93 o 
  -3   4  27       96.77      175.78     52.43 o 
  -2   4  27      201.11      287.67     45.78 o 
  -1   4  27      893.30      763.33     17.13 o 
   0   4  27       20.66       29.60     19.41 o 
   1   4  27     1087.68     1003.35     60.42 o 
   2   4  27      225.97      272.94     50.35 o 
   3   4  27      139.13      120.44     16.38 o 
   4   4  27       32.35       46.94     34.08 o 
  -4   5  27      870.73      788.86     33.03 o 
  -3   5  27       26.79       21.61      6.37 o 
  -2   5  27      434.84      368.88     28.58 o 
  -1   5  27      349.29      378.71     46.70 o 
   0   5  27       61.02      169.81     27.32 o 
   1   5  27      346.61      337.76     40.32 o 
   2   5  27      396.61      442.33     28.68 o 
   3   5  27       18.94       19.40     22.43 o 
   4   5  27      949.38      953.56     38.43 o 
   5   5  27        0.41        5.77      8.72 o 
  -5   6  27      713.22      623.74     44.97 o 
  -4   6  27      127.62      131.95     17.12 o 
  -3   6  27      272.07      272.55     20.82 o 
  -2   6  27      156.29      191.20     36.24 o 
  -1   6  27      349.16      387.44     22.75 o 
   0   6  27      117.81      110.27     22.98 o 
   1   6  27      365.29      407.72     25.22 o 
   2   6  27      143.87      131.65      8.46 o 
   3   6  27      277.28      351.03     53.29 o 
   4   6  27      120.68      162.22     27.65 o 
   5   6  27      740.52      722.08     31.92 o 
   6   6  27      278.34      323.86     21.70 o 
  -6   7  27      353.09      279.70     41.53 o 
  -5   7  27       59.05      116.11     21.55 o 
  -4   7  27     1095.23      905.31     22.12 o 
  -3   7  27       18.63       32.68     12.20 o 
  -2   7  27      571.65      525.74     14.40 o 
  -1   7  27      201.76      200.55     36.52 o 
   0   7  27      192.79      274.39     33.53 o 
   1   7  27      232.11      237.37     28.95 o 
   2   7  27      552.68      518.05     49.94 o 
   3   7  27       19.68       64.92     20.00 o 
   4   7  27     1036.02      995.06     25.93 o 
   5   7  27       54.12      160.28     45.00 o 
   6   7  27      340.86      267.40     19.75 o 
   7   7  27       28.81       30.21     11.11 o 
  -7   8  27      583.78      646.94     67.18 o 
  -6   8  27       73.00      149.61     33.86 o 
  -5   8  27       21.59       35.25     16.97 o 
  -4   8  27      165.64      121.59     13.49 o 
  -3   8  27      130.38      159.30     44.25 o 
  -2   8  27       67.32       60.22      5.12 o 
  -1   8  27      107.87      170.34     34.23 o 
   0   8  27      834.18      728.09     33.19 o 
   1   8  27      109.94      142.12     39.66 o 
   2   8  27       79.60       90.82     30.43 o 
   3   8  27      123.73      175.72     19.28 o 
   4   8  27      137.75      150.17     25.40 o 
   5   8  27       27.66       40.75     39.80 o 
   6   8  27       79.83      140.32     49.52 o 
   7   8  27      588.78      568.80     30.08 o 
  -6   9  27       58.71       70.72     15.42 o 
  -5   9  27        8.53       13.39     11.95 o 
  -4   9  27        7.01        8.09      5.99 o 
  -3   9  27      224.13      309.19     42.85 o 
  -2   9  27      165.88      237.62     42.53 o 
  -1   9  27       64.88      100.84     35.85 o 
   0   9  27       25.38       64.70     26.02 o 
   1   9  27       73.34       91.02     21.18 o 
   2   9  27      163.31      172.50     18.40 o 
   3   9  27      225.37      253.46     69.50 o 
   4   9  27        2.68        2.73     11.33 o 
   5   9  27       12.91       62.71     78.50 o 
   6   9  27       43.09       35.96     11.30 o 
  -4  10  27       28.09       44.15     31.08 o 
  -3  10  27        5.37       21.12     10.45 o 
  -2  10  27       56.08       73.30     53.19 o 
  -1  10  27      440.33      448.20     42.62 o 
   0  10  27        0.07       15.29     30.77 o 
   1  10  27      512.27      441.97     13.63 o 
   2  10  27       51.69       55.10     24.03 o 
   3  10  27       10.36       13.18     16.05 o 
   4  10  27       22.20       44.72     45.18 o 
   0   0  28     1926.17     1857.16     29.76 o 
   0   1  28        5.15       37.46     21.55 o 
   1   1  28      223.02      233.98     27.06 o 
  -1   2  28       20.87       39.97     22.42 o 
   0   2  28     1066.49     1218.20     67.09 o 
   1   2  28       21.73       59.17     35.03 o 
   2   2  28       81.39      117.52     13.47 o 
  -2   3  28      232.77      242.96     28.14 o 
  -1   3  28      169.52      375.52     62.93 o 
   0   3  28      190.64      177.66      5.78 o 
   1   3  28      162.63      194.00     40.48 o 
   2   3  28      253.29      236.51     22.73 o 
   3   3  28     3150.50     2824.83    173.54 o 
  -3   4  28      442.74      527.30     38.90 o 
  -2   4  28       72.22      103.57     33.33 o 
  -1   4  28      279.62      349.75     38.92 o 
   0   4  28      682.13      615.54     23.18 o 
   1   4  28      268.56      259.43     23.51 o 
   2   4  28      104.68       95.14     21.11 o 
   3   4  28      456.78      468.66     21.41 o 
   4   4  28       33.79       51.35     17.28 o 
  -4   5  28      107.01      184.50     36.65 o 
  -3   5  28        5.87        4.10     12.47 o 
  -2   5  28       67.92       65.51      8.12 o 
  -1   5  28       80.42       97.63     18.21 o 
   0   5  28       52.61      108.43     36.92 o 
   1   5  28       46.54       46.84     15.93 o 
   2   5  28       79.42       84.02     12.22 o 
   3   5  28        4.65       51.69     29.77 o 
   4   5  28       91.11       71.12      7.11 o 
   5   5  28      727.93      768.39     39.86 o 
  -5   6  28      121.99      159.31     56.61 o 
  -4   6  28      371.80      372.78     33.15 o 
  -3   6  28      133.10      148.83     14.66 o 
  -2   6  28       76.50       94.07     35.00 o 
  -1   6  28       89.19      112.27     16.71 o 
   0   6  28      473.67      439.04     46.05 o 
   1   6  28       60.77      121.72     53.55 o 
   2   6  28       64.13       93.42     45.51 o 
   3   6  28      132.00      123.93     16.95 o 
   4   6  28      370.50      450.18     38.30 o 
   5   6  28      116.06       99.41     12.21 o 
   6   6  28      790.57      738.28     25.86 o 
  -6   7  28       59.59       76.88     34.59 o 
  -5   7  28       89.88       90.83     15.29 o 
  -4   7  28      150.56      180.00     21.18 o 
  -3   7  28      596.33      491.51     13.28 o 
  -2   7  28       37.81       40.28     15.33 o 
  -1   7  28       41.12       49.53      6.13 o 
   0   7  28        2.02        2.78      6.10 o 
   1   7  28       45.63       52.61     26.82 o 
   2   7  28       43.58       81.98     36.52 o 
   3   7  28      559.45      578.16     22.74 o 
   4   7  28      138.74      223.92     30.08 o 
   5   7  28       76.04       69.86     22.26 o 
   6   7  28       58.58       94.63     23.78 o 
   7   7  28       25.49       45.54     48.06 o 
  -6   8  28       14.83       31.71      9.22 o 
  -5   8  28      111.41      142.23     29.19 o 
  -4   8  28      165.84      287.20     49.76 o 
  -3   8  28      111.68      113.22     53.58 o 
  -2   8  28       49.32       47.28     10.06 o 
  -1   8  28      120.48       99.02     12.70 o 
   0   8  28        0.31       20.01     28.64 o 
   1   8  28      125.92      115.87     24.53 o 
   2   8  28       36.34       33.52     10.73 o 
   3   8  28      122.26      120.52     25.93 o 
   4   8  28      199.10      238.95     40.28 o 
   5   8  28      105.16       95.29     16.81 o 
   6   8  28       13.31       26.16     31.03 o 
  -4   9  28       31.35       35.94     33.77 o 
  -3   9  28      367.66      291.07     60.22 o 
  -2   9  28      130.20      180.05     42.81 o 
  -1   9  28       36.76      111.00     41.71 o 
   0   9  28      225.56      285.19     41.34 o 
   1   9  28       30.01       27.22     11.18 o 
   2   9  28      145.47      106.40     27.77 o 
   3   9  28      376.88      370.96     24.16 o 
   4   9  28       29.18       59.28     29.99 o 
  -1  10  28      270.63      274.63     42.41 o 
   0  10  28      307.45      414.21     72.52 o 
   1  10  28      284.48      368.37     36.99 o 
   0   1  29     1017.93     1014.25     27.70 o 
   1   1  29      377.68      363.33     35.96 o 
  -1   2  29        3.59       13.52      9.70 o 
   0   2  29      179.13      200.38     32.94 o 
   1   2  29        4.53        7.31     22.52 o 
   2   2  29        3.91       29.83     35.64 o 
  -2   3  29       41.98       57.13     10.33 o 
  -1   3  29      188.82      259.00     55.04 o 
   0   3  29       26.90       44.32     39.22 o 
   1   3  29      205.17      189.03     15.14 o 
   2   3  29       49.83       58.51     54.72 o 
   3   3  29      133.33      179.45     24.38 o 
  -3   4  29      182.87      257.31     33.57 o 
  -2   4  29      513.61      569.40     35.98 o 
  -1   4  29      255.46      259.25     18.73 o 
   0   4  29      678.09      645.02     25.87 o 
   1   4  29      311.77      421.35     35.19 o 
   2   4  29      535.66      457.19     26.41 o 
   3   4  29      186.52      207.28     27.73 o 
   4   4  29      770.13      776.26     37.97 o 
  -4   5  29      103.89      106.19     18.81 o 
  -3   5  29        4.56       20.80     22.23 o 
  -2   5  29        1.39       18.38     10.81 o 
  -1   5  29      412.35      369.61     17.98 o 
   0   5  29      103.26       99.26     20.45 o 
   1   5  29      378.63      480.80     41.59 o 
   2   5  29        0.77        2.99      4.54 o 
   3   5  29        6.43       30.89     14.43 o 
   4   5  29      108.45      105.59     47.29 o 
   5   5  29      249.02      216.34     16.93 o 
  -5   6  29       15.69       24.60     11.06 o 
  -4   6  29      531.85      433.29      9.22 o 
  -3   6  29       34.10       39.20     10.49 o 
  -2   6  29      243.25      276.26     17.62 o 
  -1   6  29       28.24       27.97     43.48 o 
   0   6  29      116.58      101.79     16.40 o 
   1   6  29       32.36       67.46     32.86 o 
   2   6  29      209.76      238.87     26.66 o 
   3   6  29       22.24       36.62     27.36 o 
   4   6  29      525.89      443.06     17.83 o 
   5   6  29       16.13       32.90     40.53 o 
   6   6  29       64.07       73.25     30.69 o 
  -6   7  29       14.46       14.62     18.86 o 
  -5   7  29      273.70      289.96     22.24 o 
  -4   7  29      339.78      293.39     18.38 o 
  -3   7  29      168.60      161.89     31.93 o 
  -2   7  29       18.06       18.17     10.72 o 
  -1   7  29       77.57       68.12     47.86 o 
   0   7  29       92.19       92.41      5.96 o 
   1   7  29      105.10      113.54     24.11 o 
   2   7  29       30.04       46.93     34.32 o 
   3   7  29      143.54      199.89     50.87 o 
   4   7  29      333.60      356.88     22.09 o 
   5   7  29      272.32      317.57     41.18 o 
   6   7  29       15.83       27.71     10.61 o 
  -4   8  29      143.31      204.13     23.72 o 
  -3   8  29       75.71       69.52     11.33 o 
  -2   8  29        0.30        5.42     10.60 o 
  -1   8  29       11.98       79.32     48.80 o 
   0   8  29      251.27      299.43     40.99 o 
   1   8  29       14.09       19.45      4.79 o 
   2   8  29        1.10        3.62      6.10 o 
   3   8  29       77.61       98.95     40.25 o 
   4   8  29      165.84      174.49     31.11 o 
  -2   9  29       47.55       70.67     17.28 o 
  -1   9  29      133.89      176.86     20.60 o 
   0   9  29       35.58       34.11      9.37 o 
   1   9  29      128.24      110.56     11.55 o 
   2   9  29       44.54       41.94      3.24 o 
   0   1  30       34.53       38.54     42.79 o 
   1   1  30      138.93      193.45     25.54 o 
  -1   2  30      306.19      290.05     17.77 o 
   0   2  30      380.10      371.32     32.79 o 
   1   2  30      300.00      264.30      6.55 o 
   2   2  30       59.79       64.24      6.04 o 
  -2   3  30        0.08        4.20     20.78 o 
  -1   3  30       79.07      132.81     23.24 o 
   0   3  30      904.03      881.80     51.36 o 
   1   3  30       67.95      123.76     39.39 o 
   2   3  30        0.19       29.80     60.99 o 
   3   3  30       21.73       39.18     17.53 o 
  -3   4  30       71.82       84.95     14.34 o 
  -2   4  30       15.81       69.01     32.90 o 
  -1   4  30      403.24      417.13     25.78 o 
   0   4  30        0.61       28.54     16.88 o 
   1   4  30      432.04      461.19     24.89 o 
   2   4  30       12.75       53.26     33.25 o 
   3   4  30       63.54       69.93     18.02 o 
   4   4  30       99.43       86.30     18.46 o 
  -4   5  30      533.17      462.05     33.45 o 
  -3   5  30      143.46      130.04     17.46 o 
  -2   5  30      984.92      909.90     32.89 o 
  -1   5  30      252.45      233.30     30.40 o 
   0   5  30        6.28       32.07     14.56 o 
   1   5  30      267.24      321.86     31.38 o 
   2   5  30      858.12      736.33     37.21 o 
   3   5  30      129.84      103.24     22.18 o 
   4   5  30      544.36      583.68     38.48 o 
   5   5  30       80.48       81.40     22.12 o 
  -5   6  30        0.00       16.06     38.96 o 
  -4   6  30      105.68      197.18     35.36 o 
  -3   6  30      309.12      288.03     45.92 o 
  -2   6  30      165.02      176.31     26.04 o 
  -1   6  30       17.90       15.86     17.71 o 
   0   6  30       16.36       70.98     21.57 o 
   1   6  30       19.04       26.29      5.46 o 
   2   6  30      140.78      107.69     11.95 o 
   3   6  30      308.73      274.41     14.83 o 
   4   6  30      118.93      138.60     31.97 o 
   5   6  30        0.05       18.73     24.95 o 
  -4   7  30        2.22        1.39      3.62 o 
  -3   7  30       65.50       87.89     28.53 o 
  -2   7  30       63.69       75.11     38.91 o 
  -1   7  30        5.74       15.73     32.80 o 
   0   7  30        7.56       24.98     31.47 o 
   1   7  30        8.48       14.62     15.36 o 
   2   7  30       80.09      102.23     28.99 o 
   3   7  30       80.19      139.40     34.66 o 
   4   7  30        2.61       16.29      6.07 o 
  -2   8  30        3.38        6.20     10.29 o 
  -1   8  30      421.27      425.20     28.74 o 
   0   8  30       30.82       63.21     18.73 o 
   1   8  30      351.05      303.23      7.44 o 
   2   8  30        0.86       14.98     12.03 o 
   0   1  31      487.28      488.18     25.54 o 
   1   1  31      176.99      204.68     16.23 o 
  -1   2  31      244.34      259.99     65.07 o 
   0   2  31      442.34      521.76     37.39 o 
   1   2  31      215.84      210.68     52.18 o 
   2   2  31      113.34      138.31     53.27 o 
  -2   3  31        8.47       12.37      6.04 o 
  -1   3  31        2.81       51.91     40.24 o 
   0   3  31        0.97        9.49     23.15 o 
   1   3  31        2.75       16.89     43.84 o 
   2   3  31       20.59       27.38      8.59 o 
   3   3  31        2.92       13.97     12.08 o 
  -3   4  31       19.95       30.14     24.60 o 
  -2   4  31       87.76       87.10      4.00 o 
  -1   4  31      302.85      300.36     44.88 o 
   0   4  31       68.58       74.91     45.87 o 
   1   4  31      313.15      334.00     40.06 o 
   2   4  31       87.46       84.10      8.38 o 
   3   4  31       38.83       36.71     44.32 o 
   4   4  31        7.52       28.72     27.91 o 
  -4   5  31      376.04      327.05     20.07 o 
  -3   5  31       81.32       65.73      6.14 o 
  -2   5  31      148.61      170.55     28.88 o 
  -1   5  31       23.79       20.94      5.08 o 
   0   5  31      649.48      620.97     47.11 o 
   1   5  31       22.91       22.98     12.09 o 
   2   5  31      123.65      162.78     44.43 o 
   3   5  31       71.33      100.14     66.59 o 
   4   5  31      383.53      423.37     26.70 o 
   5   5  31       39.32       47.34     19.66 o 
  -3   6  31      168.69      196.28     34.20 o 
  -2   6  31        3.54       19.27     37.69 o 
  -1   6  31       60.61       61.00     19.61 o 
   0   6  31      153.60      167.68     28.84 o 
   1   6  31       67.04      102.35     33.17 o 
   2   6  31        6.23       14.58     40.54 o 
   3   6  31      165.62      162.20     20.28 o 
  -1   7  31       12.97       15.79     19.62 o 
   0   7  31        6.43       30.28     37.29 o 
   1   7  31        8.59       12.81     12.66 o 
   0   0  32     1022.62      957.82     32.83 o 
   0   1  32       12.22       19.13     26.64 o 
   1   1  32        0.94       16.60     31.29 o 
  -1   2  32       35.72       60.48     22.09 o 
   0   2  32       71.24       78.59     10.07 o 
   1   2  32       35.07       63.28     35.69 o 
   2   2  32      153.59      198.28     23.15 o 
  -2   3  32      307.62      385.14     48.31 o 
  -1   3  32      236.37      237.19     18.71 o 
   0   3  32      486.32      470.35     21.82 o 
   1   3  32      232.33      244.89     27.38 o 
   2   3  32      297.52      352.75     27.60 o 
   3   3  32      476.97      440.39     42.59 o 
  -3   4  32      196.35      193.78     45.45 o 
  -2   4  32       44.62       34.43     12.37 o 
  -1   4  32       22.19       28.49     28.52 o 
   0   4  32      115.14      142.99     25.66 o 
   1   4  32       25.74       37.74     28.28 o 
   2   4  32       34.50       44.16     81.28 o 
   3   4  32      202.11      273.14     31.85 o 
   4   4  32       41.63       77.68     29.49 o 
  -2   5  32       10.29        5.64     29.85 o 
  -1   5  32       47.29       55.20     36.84 o 
   0   5  32       30.21       24.35     17.92 o 
   1   5  32       28.41       57.28     26.07 o 
   2   5  32       10.71        7.17      6.74 o 
   0   1  33       35.32       36.57     12.10 o 
   1   1  33      247.98      233.45     36.05 o 
  -1   2  33       71.37       75.58     28.86 o 
   0   2  33       45.12       63.76     14.22 o 
   1   2  33       57.37       68.13     21.95 o 
   2   2  33       70.42       82.12     52.75 o 
  -2   3  33       91.78       77.13     13.43 o 
  -1   3  33      200.56      209.59     43.54 o 
   0   3  33        6.87       31.84     12.43 o 
   1   3  33      203.27      243.24     37.23 o 
   2   3  33       95.44      136.72     23.63 o 
                                                 
